# Supplementary material for: Canine Oral Melanoma Genomic and Transcriptomic Study Defines Two Molecular Subgroups with Different Therapeutical Targets
Source: Cancers (Basel). 2022 Jan 6;14(2):276. doi: 10.3390/cancers14020276 (PMC8774001; doi:10.3390/cancers14020276)
Supplement: Supplementary file 1 [file cancers-14-00276-s001.zip]

Archive with 1 entries (1 files):
- cancers-1503343-supplementary.xlsx
