# Supplementary material for: Canine Oral Melanoma Genomic and Transcriptomic Study Defines Two Molecular Subgroups with Different Therapeutical Targets
Source: Cancers (Basel). 2022 Jan 6;14(2):276. doi: 10.3390/cancers14020276 (PMC8774001; doi:10.3390/cancers14020276)
Supplement: Supplementary file 1 [file cancers-14-00276-s001.zip › cancers-1503343-supplementary.xlsx]

## Sheet: Table S1
Table S1 : Tumor specimens that have been included in this study.
sample id	BRC id	diagnosis	sample state	purpose	Pigmented Tumor	Mitotic index	lymphadenomegaly	group
T01_GRET	5302	oral melanoma	tumor tissue in RNA later	RNA sequencing and exome sequencing	NA	NA	NA	NA
T01_LABR	5720	oral melanoma	tumor tissue in RNA later	RNA sequencing and exome sequencing	NA	NA	NA	NA
T01_PODL	4159	oral melanoma	tumor tissue in RNA later	RNA sequencing and exome sequencing	NA	NA	NA	NA
T02_GRET	4227	oral melanoma	tumor tissue in RNA later	RNA sequencing and exome sequencing	NA	NA	NA	NA
T02_LABR	4285	oral melanoma	tumor tissue in RNA later	RNA sequencing and exome sequencing	NA	NA	NA	NA
T02_PODL	3579	oral melanoma	tumor tissue in RNA later	RNA sequencing and exome sequencing	NA	NA	NA	NA
T03_GRET	7106	oral melanoma	tumor tissue in RNA later	RNA sequencing and exome sequencing	NA	NA	NA	NA
T03_PODL	3923	oral melanoma	tumor tissue in RNA later	RNA sequencing and exome sequencing	NA	NA	NA	NA
T04_GRET	4181	oral melanoma	tumor tissue in RNA later	RNA sequencing and exome sequencing	NA	NA	NA	NA
T05_PODL	4483	oral melanoma	tumor tissue in RNA later	RNA sequencing and exome sequencing	NA	NA	NA	NA
T06_PODL	4827	oral melanoma	tumor tissue in RNA later	RNA sequencing and exome sequencing	NA	NA	NA	NA
T07_GRET	CCB010032	oral melanoma	tumor tissue in RNA later	RNA sequencing and exome sequencing	NA	NA	NA	NA
T07_PODL	5224	oral melanoma	tumor tissue in RNA later	RNA sequencing and exome sequencing	NA	NA	NA	NA
T08_GRET	CCB010284	oral melanoma	tumor tissue in RNA later	RNA sequencing and exome sequencing	NA	NA	NA	NA
T09_LABR	CCB030038	oral melanoma	tumor tissue in RNA later	RNA sequencing and exome sequencing	NA	NA	NA	NA
T09_PODL	6528	oral melanoma	tumor tissue in RNA later	RNA sequencing and exome sequencing	NA	NA	NA	NA
T10_LABR	CCB030039	oral melanoma	tumor tissue in RNA later	RNA sequencing and exome sequencing	NA	NA	NA	NA
T11_GRET	CCB030075	oral melanoma	tumor tissue in RNA later	RNA sequencing and exome sequencing	NA	NA	NA	NA
T11_LABR	CCB030097	oral melanoma	tumor tissue in RNA later	RNA sequencing and exome sequencing	NA	NA	NA	NA
T12_GRET	CCB030120	oral melanoma	tumor tissue in RNA later	RNA sequencing and exome sequencing	NA	NA	NA	NA
T12_LABR	CCB030183	oral melanoma	tumor tissue in RNA later	RNA sequencing and exome sequencing	NA	NA	NA	NA
T12_PODL	7855	oral melanoma	tumor tissue in RNA later	RNA sequencing and exome sequencing	NA	NA	NA	NA
T13_GRET	CCB030165	oral melanoma	tumor tissue in RNA later	RNA sequencing and exome sequencing	NA	NA	NA	NA
T13_LABR	CCB030269	oral melanoma	tumor tissue in RNA later	RNA sequencing and exome sequencing	NA	NA	NA	NA
T14_GRET	CCB030201	oral melanoma	tumor tissue in RNA later	RNA sequencing and exome sequencing	NA	NA	NA	NA
T15_GRET	CCB030227	oral melanoma	tumor tissue in RNA later	RNA sequencing and exome sequencing	NA	NA	NA	NA
T15_LABR	CCB050023	oral melanoma	tumor tissue in RNA later	RNA sequencing and exome sequencing	NA	NA	NA	NA
T16_GRET	CCB030342	oral melanoma	tumor tissue in RNA later	RNA sequencing and exome sequencing	NA	NA	NA	NA
T17_GRET	CCB050061	oral melanoma	tumor tissue in RNA later	RNA sequencing and exome sequencing	NA	NA	NA	NA
T17_LABR	CCB050096	oral melanoma	tumor tissue in RNA later	RNA sequencing and exome sequencing	NA	NA	NA	NA
T18_LABR	CCB050228	oral melanoma	tumor tissue in RNA later	RNA sequencing and exome sequencing	NA	NA	NA	NA
T19_GRET	CCB030273	oral melanoma	tumor tissue in RNA later	RNA sequencing and exome sequencing	NA	NA	NA	NA
FFPE1	FFPE1	oral melanoma	FFPE sample	whole genome sequencing by low pass	Yes	20 mitoses over 10 fields	0	high_SV
FFPE4	FFPE4	oral melanoma	FFPE sample	whole genome sequencing by low pass	Yes	2 mitoses over 10 fields	0	high_SV
FFPE8	FFPE8	oral melanoma	FFPE sample	whole genome sequencing by low pass	Yes	20 mitoses over 10 fields	0	high_SV
FFPE9	FFPE9	oral melanoma	FFPE sample	whole genome sequencing by low pass	Yes	52 mitoses over 10 fields	0	high_SV
FFPE12	FFPE12	oral melanoma	FFPE sample	whole genome sequencing by low pass	No	6 mitoses over 10 fields	0	low_SV
FFPE17	FFPE17	oral melanoma	FFPE sample	whole genome sequencing by low pass	Yes	9 mitoses over 10 fields	0	high_SV
FFPE19	FFPE19	oral melanoma	FFPE sample	whole genome sequencing by low pass	Yes	26 mitoses over 10 fields	0	high_SV
FFPE22	FFPE22	oral melanoma	FFPE sample	whole genome sequencing by low pass	No	36 mitoses over 10 fields	0	low_SV
FFPE23	FFPE23	oral melanoma	FFPE sample	whole genome sequencing by low pass	No	29 mitoses over 10 fields	0	high_SV
FFPE24	FFPE24	oral melanoma	FFPE sample	whole genome sequencing by low pass	Yes	8 mitoses over 10 fields	0	high_SV
FFPE25	FFPE25	oral melanoma	FFPE sample	whole genome sequencing by low pass	No	8 mitoses over 10 fields	0	high_SV
FFPE31	FFPE31	oral melanoma	FFPE sample	whole genome sequencing by low pass	Yes	9 mitoses over 10 fields	0	high_SV
FFPE32	FFPE32	oral melanoma	FFPE sample	whole genome sequencing by low pass	No	23 mitoses over 10 fields	0	high_SV
FFPE36	FFPE36	oral melanoma	FFPE sample	whole genome sequencing by low pass	Yes	16 mitoses over 10 fields	0	high_SV
FFPE40	FFPE40	oral melanoma	FFPE sample	whole genome sequencing by low pass	Yes	7 mitoses over 10 fields	1	high_SV
FFPE41	FFPE41	oral melanoma	FFPE sample	whole genome sequencing by low pass	Yes	9 mitoses over 10 fields	0	high_SV
FFPE42	FFPE42	oral melanoma	FFPE sample	whole genome sequencing by low pass	Yes	19 mitoses over 10 fields	0	high_SV
FFPE48	FFPE48	oral melanoma	FFPE sample	whole genome sequencing by low pass	Yes	1 mitoses over 10 fields	0	low_SV
FFPE49	FFPE49	oral melanoma	FFPE sample	whole genome sequencing by low pass	Yes	18 mitoses over 10 fields	0	high_SV
FFPE51	FFPE51	oral melanoma	FFPE sample	whole genome sequencing by low pass	Yes	2 mitoses over 10 fields	1	high_SV
FFPE54	FFPE54	oral melanoma	FFPE sample	whole genome sequencing by low pass	No	10 mitoses over 10 fields	0	low_SV
FFPE55	FFPE55	oral melanoma	FFPE sample	whole genome sequencing by low pass	No	21 mitoses over 10 fields	0	low_SV
FFPE60	FFPE60	oral melanoma	FFPE sample	whole genome sequencing by low pass	Yes	40 mitoses over 10 fields	0	high_SV
FFPE64	FFPE64	oral melanoma	FFPE sample	whole genome sequencing by low pass	No	6 mitoses over 10 fields	0	low_SV
FFPE66	FFPE66	oral melanoma	FFPE sample	whole genome sequencing by low pass	NA	11 mitoses over 10 fields	1	high_SV
FFPE67	FFPE67	oral melanoma	FFPE sample	whole genome sequencing by low pass	Yes	5 mitoses over 10 fields	0	high_SV
FFPE71	FFPE71	oral melanoma	FFPE sample	whole genome sequencing by low pass	Yes	11 mitoses over 10 fields	0	high_SV
FFPE74	FFPE74	oral melanoma	FFPE sample	whole genome sequencing by low pass	Yes	8 mitoses over 10 fields	0	high_SV
FFPE81	FFPE81	oral melanoma	FFPE sample	whole genome sequencing by low pass	Yes	2 mitoses over 10 fields	0	low_SV
FFPE82	FFPE82	oral melanoma	FFPE sample	whole genome sequencing by low pass	Yes	5 mitoses over 10 fields	1	high_SV
FFPE83	FFPE83	oral melanoma	FFPE sample	whole genome sequencing by low pass	No	63 mitoses over 10 fields	0	high_SV
FFPE87	FFPE87	oral melanoma	FFPE sample	whole genome sequencing by low pass	Yes	70 mitoses over 10 fields	0	high_SV
FFPE88	FFPE88	oral melanoma	FFPE sample	whole genome sequencing by low pass	Yes	11 mitoses over 10 fields	0	high_SV
FFPE89	FFPE89	oral melanoma	FFPE sample	whole genome sequencing by low pass	No	80 mitoses over 10 fields	1	high_SV
FFPE95	FFPE95	oral melanoma	FFPE sample	whole genome sequencing by low pass	No	25 mitoses over 10 fields	0	high_SV
FFPE97	FFPE97	oral melanoma	FFPE sample	whole genome sequencing by low pass	No	23 mitoses over 10 fields	0	high_SV
FFPE98	FFPE98	oral melanoma	FFPE sample	whole genome sequencing by low pass	No	33 mitoses over 10 fields	1	high_SV
FFPE99	FFPE99	oral melanoma	FFPE sample	whole genome sequencing by low pass	Yes	4 mitoses over 10 fields	0	low_SV
FFPE105	FFPE105	oral melanoma	FFPE sample	whole genome sequencing by low pass	Yes	17 mitoses over 10 fields	0	high_SV
FFPE110	FFPE110	oral melanoma	FFPE sample	whole genome sequencing by low pass	Yes	3 mitoses over 10 fields	0	low_SV
FFPE111	FFPE111	oral melanoma	FFPE sample	whole genome sequencing by low pass	Yes	33 mitoses over 10 fields	0	high_SV
FFPE94	FFPE94	oral melanoma	FFPE sample	whole genome sequencing by low pass	Yes	10 mitoses over 10 fields	0	high_SV
Dog-OralMel-18249	18249	oral melanoma	canine oral melanoma cell line	exome sequencing, qPCR, rt-qPCR, western blot	NA	NA	NA	NA
Dog-OralMel-18395	18395	oral melanoma	canine oral melanoma cell line	whole genome sequencing, qPCR, rt-qPCR, western blot	NA	NA	NA	NA
Dog-OralMel-18333	18333	oral melanoma	canine oral melanoma cell line	whole genome sequencing, qPCR, rt-qPCR, western blot	NA	NA	NA	NA
Dog-OralMel-18848	18848	oral melanoma	canine oral melanoma cell line	qPCR, rt-qPCR, western blot	NA	NA	NA	NA
Dog-OralMel-18657	18657	oral melanoma	canine oral melanoma cell line	qPCR, rt-qPCR, western blot	NA	NA	NA	NA
CML10	NA	oral melanoma	canine oral melanoma cell line	whole genome sequencing, qPCR, rt-qPCR	NA	NA	NA	NA
Bear	NA	oral melanoma	canine oral melanoma cell line	whole genome sequencing, qPCR, rt-qPCR, western blot, cell proliferation/migration assays	NA	NA	NA	NA
8565	8565	oral melanoma	tumor tissue in RNA later	qPCR, rt-qPCR	NA	NA	NA	NA
18249	18249	oral melanoma	tumor tissue in RNA later	qPCR, rt-qPCR	NA	NA	NA	NA
18394	18394	oral melanoma	tumor tissue in RNA later	qPCR, rt-qPCR	NA	NA	NA	NA
9699	9699	oral melanoma	tumor tissue in RNA later	qPCR, rt-qPCR	NA	NA	NA	NA
18657	18657	oral melanoma	tumor tissue in RNA later	qPCR, rt-qPCR	NA	NA	NA	NA
11605	11605	oral melanoma	tumor tissue in RNA later	qPCR, rt-qPCR	NA	NA	NA	NA
18718	18718	oral melanoma	tumor tissue in RNA later	qPCR, rt-qPCR	NA	NA	NA	NA
10176	10176	oral melanoma	tumor tissue in RNA later	qPCR, rt-qPCR	NA	NA	NA	NA
6834	6834	oral melanoma	tumor tissue in RNA later	qPCR, rt-qPCR	NA	NA	NA	NA
8786	8786	oral melanoma	tumor tissue in RNA later	qPCR, rt-qPCR	NA	NA	NA	NA
11511	11511	oral melanoma	tumor tissue in RNA later	qPCR, rt-qPCR	NA	NA	NA	NA
6188	6188	oral melanoma	tumor tissue in RNA later	qPCR, rt-qPCR	NA	NA	NA	NA
9292	9292	oral melanoma	tumor tissue in RNA later	qPCR, rt-qPCR	NA	NA	NA	NA
7567	7567	oral melanoma	tumor tissue in RNA later	qPCR, rt-qPCR	NA	NA	NA	NA
6167	6167	oral melanoma	tumor tissue in RNA later	qPCR, rt-qPCR	NA	NA	NA	NA
6662	6662	oral melanoma	tumor tissue in RNA later	qPCR, rt-qPCR	NA	NA	NA	NA
5626	5626	oral melanoma	tumor tissue in RNA later	qPCR, rt-qPCR	NA	NA	NA	NA
5989	5989	oral melanoma	tumor tissue in RNA later	qPCR, rt-qPCR	NA	NA	NA	NA
5232	5232	oral melanoma	tumor tissue in RNA later	qPCR, rt-qPCR	NA	NA	NA	NA
5641	5641	oral melanoma	tumor tissue in RNA later	qPCR, rt-qPCR	NA	NA	NA	NA
10501	10501	oral melanoma	tumor tissue in RNA later	qPCR, rt-qPCR	NA	NA	NA	NA
10300	10300	oral melanoma	tumor tissue in RNA later	qPCR, rt-qPCR	NA	NA	NA	NA
6180	6180	oral melanoma	tumor tissue in RNA later	qPCR, rt-qPCR	NA	NA	NA	NA
11799	11799	oral melanoma	tumor tissue in RNA later	qPCR, rt-qPCR	NA	NA	NA	NA
11211	11211	oral melanoma	tumor tissue in RNA later	qPCR, rt-qPCR	NA	NA	NA	NA
10180	10180	oral melanoma	tumor tissue in RNA later	qPCR, rt-qPCR	NA	NA	NA	NA
9048	9048	oral melanoma	tumor tissue in RNA later	qPCR, rt-qPCR	NA	NA	NA	NA
8390	8390	oral melanoma	tumor tissue in RNA later	qPCR, rt-qPCR	NA	NA	NA	NA
18395	18395	oral melanoma	tumor tissue in RNA later	qPCR, rt-qPCR	NA	NA	NA	NA
5894	5894	oral melanoma	tumor tissue in RNA later	qPCR, rt-qPCR	NA	NA	NA	NA
6516	6516	oral melanoma	tumor tissue in RNA later	qPCR, rt-qPCR	NA	NA	NA	NA
10366	10366	oral melanoma	tumor tissue in RNA later	qPCR, rt-qPCR	NA	NA	NA	NA
10355	10355	oral melanoma	tumor tissue in RNA later	qPCR, rt-qPCR	NA	NA	NA	NA
18303	18303	oral melanoma	tumor tissue in RNA later	qPCR, rt-qPCR	NA	NA	NA	NA
10621	10621	oral melanoma	tumor tissue in RNA later	qPCR, rt-qPCR	NA	NA	NA	NA
10974	10974	oral melanoma	tumor tissue in RNA later	qPCR, rt-qPCR	NA	NA	NA	NA
11507	11507	oral melanoma	tumor tissue in RNA later	qPCR, rt-qPCR	NA	NA	NA	NA
11454	11454	oral melanoma	tumor tissue in RNA later	qPCR, rt-qPCR	NA	NA	NA	NA
11674	11674	oral melanoma	tumor tissue in RNA later	qPCR, rt-qPCR	NA	NA	NA	NA
18333	18333	oral melanoma	tumor tissue in RNA later	qPCR, rt-qPCR	NA	NA	NA	NA
9729	9729	oral melanoma	tumor tissue in RNA later	qPCR, rt-qPCR	NA	NA	NA	NA
9934	9934	oral melanoma	tumor tissue in RNA later	qPCR, rt-qPCR	NA	NA	NA	NA

## Sheet: Table S2
Table S2 : liste of genes link to NMF gene signature of cluster 1 and 2 with their biotype and the cutaneous melanoma associated signature according to Tsoi et al. 2018; Verfaillie et al. 2015; Leclair et al. 2020. 1 RLOC indetifiers correspond to those used in Wucher et al. 2017. 2 The feature score is provideby the NMF package , the higher the feature score the more basis-specific the correspon…
Cluster	RLOC1	ENSCAF_ID	gene_name	biotype	signature	Feature Score 2
1	RLOC_00009526	ENSCAFG00000011524	PTPRU	protein_coding	NA	0.0848992911327134
	RLOC_00002877	ENSCAFG00000013219	BNC1	protein_coding	Undifferentiated	0.144310032549657
	RLOC_00010473	ENSCAFG00000004480	KIAA0226L	protein_coding	NA	0.0974219840347488
	RLOC_00005307	ENSCAFG00000007027	FFAR2	protein_coding	NA	0.131163786969649
	RLOC_00026117	ENSCAFG00000012710	SLCO4A1	protein_coding	NA	0.142562475532373
	RLOC_00025760	ENSCAFG00000008896	KIAA1755	protein_coding	NA	0.134902204664209
	RLOC_00021590	ENSCAFG00000002802	TMPRSS11A	protein_coding	NA	0.189770493125485
	RLOC_00018075	ENSCAFG00000003465	EGFR!Q6QT04	protein_coding	Undifferentiated Focal-Adhesion	0.0807114674555032
	RLOC_00020198	ENSCAFG00000032614	NA	protein_coding	NA	0.0848124160292434
	RLOC_00012030	ENSCAFG00000023449	KRT13	protein_coding	NA	0.239273451971327
	RLOC_00002086	ENSCAFG00000029034	PDLIM3	protein_coding	NA	0.0840917843506761
	RLOC_00004065	ENSCAFG00000001067,ENSCAFG00000030574	RSPO3,RSPO3	protein_coding	NA	0.213093779111442
	RLOC_00035016	ENSCAFG00000014957	PRKAG3	protein_coding	NA	0.146938967985213
	RLOC_00018026	ENSCAFG00000032173	NA	protein_coding	NA	0.10441991807414
	RLOC_00019659	ENSCAFG00000032195	NA	protein_coding	NA	0.279566292247778
	RLOC_00014831	ENSCAFG00000010505	CCL20	protein_coding	NA	0.146220625486621
	RLOC_00026354	ENSCAFG00000011913	LAMB3!Q6Q9F8	protein_coding	Focal-Adhesion	0.186033219714779
	RLOC_00017126	ENSCAFG00000000206	CDO1	protein_coding	NA	0.140126479845828
	RLOC_00023015	ENSCAFG00000007209,ENSCAFG00000007251,ENSCAFG00000007286	KRT5,KRT5,KRT5!KRT85	protein_coding	NA	0.280475743374505
	RLOC_00032144	ENSCAFG00000013838	MASP1	protein_coding	NA	0.0767013623601178
	RLOC_00003560	ENSCAFG00000000145	RAB27B	protein_coding	NA	0.195573820531224
	RLOC_00033953	ENSCAFG00000024769	NA	protein_coding	NA	0.192639461627793
	RLOC_00025891	ENSCAFG00000009905	MMP-9!Q9TSI5	protein_coding	NA	0.0885807856564083
	RLOC_00018263	ENSCAFG00000006370	HGF	protein_coding	Focal-Adhesion	0.0819880598208647
	RLOC_00030476	ENSCAFG00000019271	NLRC3	protein_coding	NA	0.0916203410213876
	RLOC_00015097	ENSCAFG00000010686	NLRP3	protein_coding	NA	0.0819758213566097
	RLOC_00003247	ENSCAFG00000016417	SLC34A2	protein_coding	NA	0.158103366758054
	RLOC_00002538	ENSCAFG00000009281	C4TGH8!F2RL1	protein_coding	Undifferentiated	0.149470850946466
	RLOC_00035192	ENSCAFG00000004768	STAC	protein_coding	NA	0.148615631196493
	RLOC_00033722	ENSCAFG00000018704	GLAST!Q9N280_CANFA	protein_coding	NA	0.231832975520205
	RLOC_00007172	ENSCAFG00000003376	CSF3R	protein_coding	NA	0.157928760516752
	RLOC_00024307	ENSCAFG00000031753,ENSCAFG00000032691	NA,NA	protein_coding	NA	0.185212139295295
	RLOC_00021670	NA	PF4(human)_1	protein_coding	NA	0.144450706475081
	RLOC_00023615	ENSCAFG00000014782	LPAR5	protein_coding	NA	0.127180860213921
	RLOC_00005787	ENSCAFG00000013898	ANKK1	protein_coding	NA	0.179059224641598
	RLOC_00034507	ENSCAFG00000013093	SH2D1B	protein_coding	NA	0.0900600302889306
	RLOC_00005474	ENSCAFG00000009961	ADAMTS15	protein_coding	NA	0.144467536406578
	RLOC_00019700	ENSCAFG00000029493	NA	protein_coding	NA	0.282772633880539
	RLOC_00033729	ENSCAFG00000018752	IL7R	protein_coding	Undifferentiated	0.0870739870285098
	RLOC_00018043	ENSCAFG00000003374	IKZF1	protein_coding	NA	0.0842364904852175
	RLOC_00026010	ENSCAFG00000011920	CASS4	protein_coding	NA	0.0968956192861949
	RLOC_00028399	ENSCAFG00000014698	CRLF1	protein_coding	NA	0.141237018467623
	RLOC_00019670	ENSCAFG00000031637	NA	protein_coding	NA	0.198578032420019
	RLOC_00023334	ENSCAFG00000011458	LRMP	protein_coding	NA	0.0912189465255522
	RLOC_00026666	ENSCAFG00000015177	SELL	protein_coding	NA	0.0879813082687575
	RLOC_00024120	ENSCAFG00000005609	XDH	protein_coding	NA	0.0858238950100758
	RLOC_00026267	ENSCAFG00000011176	NR5A2	protein_coding	NA	0.086085630121939
	RLOC_00026310	ENSCAFG00000011523	C1orf116	protein_coding	NA	0.195630487287455
	RLOC_00012925	ENSCAFG00000030838	PTGES	protein_coding	NA	0.120111933481113
	RLOC_00023604	ENSCAFG00000032024	GPR162!LEPREL2	protein_coding	NA	0.0893705468960865
	RLOC_00008995	ENSCAFG00000006229	PCDH1	protein_coding	NA	0.0780193658796174
	RLOC_00026318	ENSCAFG00000011630,ENSCAFG00000014256	CR2,CR2	protein_coding	NA	0.0875364194112896
	RLOC_00012025	ENSCAFG00000007595,ENSCAFG00000015944,ENSCAFG00000031250	KRT17,NA,KRT14	protein_coding	NA	0.311229238417416
	RLOC_00006358	NA	NA	protein_coding	NA	0.200607483157218
	RLOC_00026230	ENSCAFG00000030784	LAD1	protein_coding	NA	0.233015477284087
	RLOC_00025257	ENSCAFG00000013466	LRRC15	protein_coding	Neural crest-like Mesenchymal	0.115622037520817
	RLOC_00015245	ENSCAFG00000012254	LTB4R	protein_coding	NA	0.0863569771557254
	RLOC_00032452	ENSCAFG00000009877	ITGB6	protein_coding	Focal-Adhesion	0.247062351745431
	RLOC_00016557	ENSCAFG00000022866,ENSCAFG00000031501	C15orf48!cfa-mir-147,C15orf48!cfa-mir-147	protein_coding	NA	0.281716223002692
	RLOC_00007032	ENSCAFG00000002491	NA	protein_coding	NA	0.210490589861965
	RLOC_00031724	ENSCAFG00000003252	AOAH	protein_coding	NA	0.106394917487649
	RLOC_00036199	ENSCAFG00000025281	CD1A8	protein_coding	NA	0.0873297930696922
	RLOC_00022935	ENSCAFG00000030927	NFE2	protein_coding	NA	0.115361045341111
	RLOC_00035687	ENSCAFG00000008531	P2RY13	protein_coding	NA	0.134372048470022
	RLOC_00026489	ENSCAFG00000013243	LAMC2	protein_coding	Focal-Adhesion	0.113059391530036
	RLOC_00009294	ENSCAFG00000032287	CCL22	protein_coding	NA	0.149561525919298
	RLOC_00016323	ENSCAFG00000028509	NA	protein_coding	NA	0.219465016016007
	RLOC_00009991	ENSCAFG00000031013	SAMSN1	protein_coding	NA	0.0779750705164592
	RLOC_00019601	ENSCAFG00000012468	OSM	protein_coding	NA	0.110116274055492
	RLOC_00033654	NA	NA	lincRNA	NA	0.0928527167131636
	RLOC_00002693	ENSCAFG00000010691	CERS3	protein_coding	NA	0.338090890021878
	RLOC_00021669	NA	CXCL3(human)_1	protein_coding	NA	0.106554059142593
	RLOC_00004651	ENSCAFG00000002628	EPS8L1	protein_coding	NA	0.121608158045101
	RLOC_00013701	ENSCAFG00000001522	NCF4	protein_coding	NA	0.0838069562152333
	RLOC_00006359	NA	TACSTD2(human)_1	protein_coding	NA	0.212085328350009
	RLOC_00019666	ENSCAFG00000032078	NA	protein_coding	NA	0.230534792136237
	RLOC_00013188	ENSCAFG00000000200	NDUFA4L2	protein_coding	NA	0.10137658194899
	RLOC_00009747	ENSCAFG00000023246	PLA2G5	protein_coding	NA	0.210513703240914
	RLOC_00007990	ENSCAFG00000008883	TLL1	protein_coding	NA	0.167122497653981
	RLOC_00013691	ENSCAFG00000001511	IL2RB!Q6UA82_CANFA	protein_coding	NA	0.0886836428709561
	RLOC_00022347	ENSCAFG00000005365	DGAT2	protein_coding	NA	0.0920009546562215
	RLOC_00004188	ENSCAFG00000001380	NTRK2	protein_coding	NA	0.10748519731149
	RLOC_00034645	ENSCAFG00000030554	CD1D	protein_coding	NA	0.0885055419926344
	RLOC_00019678	NA	NA	TUCp	NA	0.384288950907345
	RLOC_00030524	ENSCAFG00000023636	PRSS22	protein_coding	NA	0.138999148848217
	RLOC_00035637	ENSCAFG00000008235	CPA3	protein_coding	NA	0.209639403317227
	RLOC_00016324	ENSCAFG00000029996,ENSCAFG00000030284	NA,NA	protein_coding	NA	0.229157438140305
	RLOC_00003859	ENSCAFG00000000659	SYTL3	protein_coding	NA	0.0993456202837084
	RLOC_00010602	ENSCAFG00000004935	PCDH20	protein_coding	NA	0.162145537635884
	RLOC_00021591	ENSCAFG00000032430	NA	protein_coding	NA	0.319853981836661
	RLOC_00029882	ENSCAFG00000014562,ENSCAFG00000014564	NA,NA	protein_coding	NA	0.0883430018357945
	RLOC_00034992	ENSCAFG00000014615	NA	protein_coding	NA	0.241361443193993
	RLOC_00017130	ENSCAFG00000000199,ENSCAFG00000027189	NA,U2	protein_coding	NA	0.138491580641492
	RLOC_00003611	ENSCAFG00000000188	NA	protein_coding	NA	0.0769031282243572
	RLOC_00029949	ENSCAFG00000015425	BHLHA15	protein_coding	NA	0.186310351391995
	RLOC_00010535	ENSCAFG00000004675	TNFSF11	protein_coding	NA	0.137035790399648
	RLOC_00013874	ENSCAFG00000002145	NA	protein_coding	NA	0.187291525266821
	RLOC_00011791	ENSCAFG00000012677,ENSCAFG00000012681	CD79B,CD79B!GH1	protein_coding	NA	0.147647185179591
	RLOC_00019696	ENSCAFG00000031273	NA	protein_coding	NA	0.22820884267291
	RLOC_00033176	NA	NA	lincRNA	NA	0.257817528188441
	RLOC_00024087	ENSCAFG00000005225	PLB1	protein_coding	NA	0.119617368521957
	RLOC_00000019	ENSCAFG00000011047	IL3RA	protein_coding	NA	0.115318190523108
	RLOC_00019673	ENSCAFG00000032325	NA	protein_coding	NA	0.310362655258226
	RLOC_00003063	ENSCAFG00000015298	CD38	protein_coding	NA	0.117198122937016
	RLOC_00021667	NA	PF4V1(human)_1	protein_coding	NA	0.159570662796391
	RLOC_00016546	ENSCAFG00000013707	DUOXA1	protein_coding	NA	0.103041252281705
	RLOC_00021676	ENSCAFG00000003075	NA	protein_coding	NA	0.110514951583968
	RLOC_00036132	ENSCAFG00000015211	NA	protein_coding	NA	0.196243477895755
	RLOC_00036139	ENSCAFG00000030890	NA	protein_coding	NA	0.36481787589315
	RLOC_00030193	ENSCAFG00000032590	IL21R	protein_coding	NA	0.0950050666378905
	RLOC_00019655	ENSCAFG00000030555	NA	protein_coding	NA	0.20462561159585
	RLOC_00017920	ENSCAFG00000003063	SLC46A2	protein_coding	NA	0.0951326404859318
	RLOC_00019684	ENSCAFG00000029236	NA	protein_coding	NA	0.187896675154696
	RLOC_00035828	ENSCAFG00000029344	NA	protein_coding	NA	0.186285667800107
	RLOC_00011680	ENSCAFG00000004561	CD300LB	protein_coding	NA	0.151138022497555
	RLOC_00035051	ENSCAFG00000015475	DES!DESM	protein_coding	NA	0.0775685958470027
	RLOC_00018390	ENSCAFG00000031582	EHF	protein_coding	Neural crest-like	0.302489892533425
	RLOC_00003445	ENSCAFG00000000039	DOK6	protein_coding	NA	0.211058285661564
	RLOC_00000186	ENSCAFG00000012783	NHS	protein_coding	NA	0.107578843726703
	RLOC_00032481	NA	NA	TUCp	NA	0.122919688849565
	RLOC_00029798	ENSCAFG00000013396	CCL24	protein_coding	NA	0.305108172563434
	RLOC_00022783	ENSCAFG00000015205	SAA1!SAA_CANFA	protein_coding	NA	0.111931854179909
	RLOC_00013700	ENSCAFG00000001519	CSF2RB	protein_coding	NA	0.0952530022271083
	RLOC_00013095	ENSCAFG00000020263	PTGS1	protein_coding	NA	0.0835256587282867
	RLOC_00035917	ENSCAFG00000029624	NA	protein_coding	NA	0.332154872454375
	RLOC_00017276	ENSCAFG00000000820	CSF2	protein_coding	NA	0.127064624987545
	RLOC_00018999	ENSCAFG00000014309	RASGRP2	protein_coding	NA	0.121487618544057
	RLOC_00029544	ENSCAFG00000012374	FGFR2IIIC!Q8SPL8	protein_coding	NA	0.162027790644143
	RLOC_00008814	ENSCAFG00000005096	ITIH5	protein_coding	NA	0.124527704226429
	RLOC_00035683	ENSCAFG00000008520	GPR171	protein_coding	NA	0.0900635547776398
	RLOC_00035807	ENSCAFG00000028583	NA	protein_coding	NA	0.25500622439943
	RLOC_00009594	ENSCAFG00000012290	SFN	protein_coding	Undifferentiated	0.318197538404279
	RLOC_00021675	ENSCAFG00000031443	EREG	protein_coding	NA	0.123930884198673
	RLOC_00020420	ENSCAFG00000002327	FAM83B	protein_coding	NA	0.117309775596433
	RLOC_00020199	ENSCAFG00000001589	TREML2	protein_coding	NA	0.101122781351546
	RLOC_00019729	ENSCAFG00000029652	NA	protein_coding	NA	0.139208720492432
	RLOC_00014940	ENSCAFG00000011984	SPP2	protein_coding	NA	0.0934056301889959
	RLOC_00030490	ENSCAFG00000024473	MEFV	protein_coding	NA	0.107266095334427
	RLOC_00023297	ENSCAFG00000010955	PTHLH!PTHR	protein_coding	NA	0.0810208665292753
	RLOC_00018375	ENSCAFG00000006865	PAMR1	protein_coding	NA	0.181629349887839
	RLOC_00026978	ENSCAFG00000032326	S100A2	protein_coding	NA	0.218722021659338
	RLOC_00003561	ENSCAFG00000028993	C18orf26	protein_coding	NA	0.230042676959352
	RLOC_00012074	ENSCAFG00000030300	CCR7	protein_coding	NA	0.0841779279369379
	RLOC_00026361	ENSCAFG00000011971	IRF6	protein_coding	Epithelial	0.271642641019583
	RLOC_00003655	ENSCAFG00000000258	IL22RA2	protein_coding	NA	0.17578753943172
	RLOC_00034854	ENSCAFG00000012880	ICOS	protein_coding	NA	0.127126972319663
	RLOC_00000235	ENSCAFG00000013325	PHEX	protein_coding	NA	0.0932145410164695
	RLOC_00035982	ENSCAFG00000030739	NA	protein_coding	NA	0.174888547486494
	RLOC_00026013	ENSCAFG00000011996	TFAP2C	protein_coding	Neural crest-like	0.204632006317405
	RLOC_00035999	ENSCAFG00000029632	NA	protein_coding	NA	0.174432027617972
	RLOC_00030987	ENSCAFG00000020249	CLCA2	protein_coding	NA	0.296499557901773
	RLOC_00013623	ENSCAFG00000023589	NA	protein_coding	NA	0.241438751459022
	RLOC_00030617	ENSCAFG00000023230	MSLN	protein_coding	NA	0.134458387392314
	RLOC_00000462	ENSCAFG00000015683	PIM2!Q6Q2K5	protein_coding	NA	0.0794174413797273
	RLOC_00026201	ENSCAFG00000010521	LGR6	protein_coding	NA	0.0912489112908048
	RLOC_00015496	ENSCAFG00000014692	PTGDR	protein_coding	NA	0.181470886839185
	RLOC_00000017	ENSCAFG00000011041	CSF2RA	protein_coding	NA	0.11438128125731
	RLOC_00020524	ENSCAFG00000002709	FILIP1	protein_coding	NA	0.0901985389718092
	RLOC_00024285	ENSCAFG00000007245	IL1A	protein_coding	NA	0.176267732835251
	RLOC_00028418	ENSCAFG00000014928	PDE4C	protein_coding	NA	0.128338242676964
	RLOC_00030085	ENSCAFG00000016881	ITGAM	protein_coding	NA	0.0865544479058229
	RLOC_00005980	ENSCAFG00000015599	SCIMP	protein_coding	NA	0.119552388364808
	RLOC_00034518	ENSCAFG00000013035	NA	protein_coding	NA	0.0847305866996038
	RLOC_00034853	ENSCAFG00000012876	CD152!Q9GKP2_CANFA	protein_coding	NA	0.111842307242821
	RLOC_00001519	ENSCAFG00000003578	EPHA1	protein_coding	NA	0.165764210464839
	RLOC_00003094	ENSCAFG00000015450	3OST1!Q9XST1	protein_coding	NA	0.130530281188374
	RLOC_00003467	ENSCAFG00000023582	SERPINB10	protein_coding	NA	0.0865788887323262
	RLOC_00024801	ENSCAFG00000013697	C1ORF162!C1orf162	protein_coding	NA	0.116737864744743
	RLOC_00026356	ENSCAFG00000030095	NA	protein_coding	NA	0.108978239509904
	RLOC_00018300	ENSCAFG00000006497	PKP3	protein_coding	NA	0.108279684772018
	RLOC_00023252	ENSCAFG00000010484	PKP2	protein_coding	Undifferentiated	0.088187536940147
	RLOC_00021858	ENSCAFG00000009794	EDN1	protein_coding	NA	0.081224546080974
	RLOC_00033920	ENSCAFG00000008886	FGF5	protein_coding	NA	0.086370771709533
	RLOC_00004152	ENSCAFG00000001305	FBP1	protein_coding	NA	0.215916532138924
	RLOC_00025851	ENSCAFG00000028626	A8QWU1_CANFA!CKPI	protein_coding	NA	0.19692101617755
	RLOC_00034612	ENSCAFG00000011731,ENSCAFG00000025365	CADM3!DARC,DARC	protein_coding	NA	0.1821699633041
	RLOC_00019203	ENSCAFG00000006849	TMEM132C	protein_coding	NA	0.134668178694045
	RLOC_00004673	ENSCAFG00000024425	NA	protein_coding	NA	0.120910886068723
	RLOC_00016330	NA	NA	protein_coding	NA	0.237129704438083
	RLOC_00005722	ENSCAFG00000012806,ENSCAFG00000012809,ENSCAFG00000012813	MPZL2,AMICA1!MPZL3,AMICA1	protein_coding	NA	0.0836395246636059
	RLOC_00021092	ENSCAFG00000029394	HAS2	protein_coding	NA	0.0969091504522986
	RLOC_00030604	ENSCAFG00000019593	TRYM_CANFA	protein_coding	NA	0.238404649377175
	RLOC_00005917	ENSCAFG00000015080	F2YQ11!MMP7	protein_coding	NA	0.451623965419298
	RLOC_00024310	ENSCAFG00000015584	NA	protein_coding	NA	0.23614351412974
	RLOC_00005054	ENSCAFG00000004761,ENSCAFG00000004765	LYPD3,CD177	protein_coding	NA	0.215060818970832
	RLOC_00035081	NA	NA	antisense_mRNA	NA	0.0879419596915922
	RLOC_00019699	ENSCAFG00000031733	NA	protein_coding	NA	0.202022378684561
	RLOC_00006384	ENSCAFG00000018999	TTC22	protein_coding	NA	0.15274619927625
	RLOC_00019662	ENSCAFG00000031403	NA	protein_coding	NA	0.425850761375827
	RLOC_00016696	ENSCAFG00000016556	AQP9	protein_coding	NA	0.0957630953843407
	RLOC_00022628	ENSCAFG00000006740	OLFML1	protein_coding	NA	0.119102806991705
	RLOC_00032936	ENSCAFG00000031918	TMEM26	protein_coding	NA	0.0788047759059596
	RLOC_00011222	ENSCAFG00000008193	PI15	protein_coding	NA	0.224263307024117
	RLOC_00004660	ENSCAFG00000028453	NA	protein_coding	NA	0.0793698676972399
	RLOC_00005165	ENSCAFG00000005593	NCCRP1	protein_coding	NA	0.223538708259392
	RLOC_00008850	ENSCAFG00000024733	CALML3	protein_coding	NA	0.211475338161533
	RLOC_00019657	ENSCAFG00000024720	NA	protein_coding	NA	0.217991004610413
	RLOC_00012681	ENSCAFG00000019305	RAP1GAP2	protein_coding	NA	0.0846778483123498
	RLOC_00027245	ENSCAFG00000018058	DSG3	protein_coding	NA	0.316354365344574
	RLOC_00022908	ENSCAFG00000006349	TESPA1	protein_coding	NA	0.0830904580767569
	RLOC_00009797	ENSCAFG00000015768	PADI4	protein_coding	NA	0.109882963679358
	RLOC_00015222	ENSCAFG00000025462	DHRS2	protein_coding	NA	0.154752328565423
	RLOC_00032504	ENSCAFG00000011648	Q0Q0H3!SCN7A	protein_coding	NA	0.327053982650475
	RLOC_00021204	ENSCAFG00000001131	SLA	protein_coding	NA	0.0846892277080451
	RLOC_00009046	ENSCAFG00000006674	SPINK5	protein_coding	NA	0.219580950692316
	RLOC_00006875	ENSCAFG00000020184	CHST4	protein_coding	NA	0.232264674109079
	RLOC_00035981	NA	IGLL1(human)_1	protein_coding	NA	0.236878672920848
	RLOC_00026985	ENSCAFG00000029470	S100A9	protein_coding	NA	0.162175837453789
	RLOC_00032179	ENSCAFG00000029313	CLDN1	protein_coding	NA	0.127966986132577
	RLOC_00033029	ENSCAFG00000014083	ADAMTS14	protein_coding	NA	0.103289050793723
	RLOC_00030069	ENSCAFG00000011193	PDGFA!Q5I4H7	protein_coding	Focal-Adhesion	0.0912922241738297
	RLOC_00014996	ENSCAFG00000012394	FAM132B	protein_coding	NA	0.08794865990323
	RLOC_00015874	ENSCAFG00000032243	DIO2	protein_coding	Undifferentiated	0.106566135358571
	RLOC_00024993	ENSCAFG00000030690	ZBED2	protein_coding	NA	0.110886336218409
	RLOC_00019694	ENSCAFG00000014432,ENSCAFG00000031786	NA,NA	protein_coding	NA	0.160403412362246
	RLOC_00019676	NA	NA	protein_coding	NA	0.402491136459733
	RLOC_00018792	ENSCAFG00000010664	ANO1	protein_coding	NA	0.106002946284214
	RLOC_00000726	ENSCAFG00000017294	P2RY10	protein_coding	NA	0.0775396135536068
	RLOC_00028863	ENSCAFG00000019015,ENSCAFG00000019018	LRG1!PLIN5,PLIN5	protein_coding	NA	0.124095765450752
	RLOC_00024286	ENSCAFG00000007249	IL1B	protein_coding	NA	0.147659775613038
	RLOC_00004758	ENSCAFG00000002855,ENSCAFG00000028309	NA,U6	protein_coding	NA	0.132053074037781
	RLOC_00017477	ENSCAFG00000001581	ADAMTSL1	protein_coding	NA	0.157187899727382
	RLOC_00000047	ENSCAFG00000011163	ARSF!Q32KI0_CANFA	protein_coding	NA	0.33439781826666
	RLOC_00023543	ENSCAFG00000013596	CD69	protein_coding	NA	0.0801177031782199
	RLOC_00005077	ENSCAFG00000004911	POU2F2	protein_coding	NA	0.0825307074512134
	RLOC_00020751	ENSCAFG00000003694	PRDM1	protein_coding	NA	0.0796690868623764
	RLOC_00019653	ENSCAFG00000031415	NA	protein_coding	NA	0.197205023263859
	RLOC_00035986	ENSCAFG00000030908	NA	protein_coding	NA	0.196577606253108
	RLOC_00019669	ENSCAFG00000030602	NA	protein_coding	NA	0.162354686371312
	RLOC_00023005	ENSCAFG00000025402	KRT78	protein_coding	NA	0.275999123561845
	RLOC_00026586	ENSCAFG00000014353	TNN	protein_coding	Focal-Adhesion	0.15413433800974
	RLOC_00034552	ENSCAFG00000012579	SLAF1!SLAM	protein_coding	NA	0.116546409847817
	RLOC_00002733	ENSCAFG00000010940	MCTP2	protein_coding	NA	0.0887674939384585
	RLOC_00026853	ENSCAFG00000016462	FCRL1!FCRL4	protein_coding	NA	0.0991406841937937
	RLOC_00026665	ENSCAFG00000015169	SELE	protein_coding	NA	0.0995855958888834
	RLOC_00025008	ENSCAFG00000010480	BTLA	protein_coding	NA	0.09056781118015
	RLOC_00026900	ENSCAFG00000016866	RAB25	protein_coding	NA	0.169410540047497
	RLOC_00026984	ENSCAFG00000023324	S100A12	protein_coding	NA	0.175139207535475
	RLOC_00030868	ENSCAFG00000020110	Q4W6L5!TF	protein_coding	NA	0.166821590417013
	RLOC_00021595	ENSCAFG00000028617	TMPRSS11E	protein_coding	NA	0.295204860117596
	RLOC_00024753	ENSCAFG00000013016	SPRR3	protein_coding	NA	0.204180680883431
	RLOC_00029386	ENSCAFG00000010547	COHA1!COL17A1	protein_coding	NA	0.280700502158472
	RLOC_00000992	ENSCAFG00000018266	SLC6A14	protein_coding	NA	0.283346098441817
	RLOC_00034118	ENSCAFG00000010689	SLC39A8	protein_coding	NA	0.0942942815174563
	RLOC_00001738	ENSCAFG00000004878	WDR86	protein_coding	NA	0.109180181310413
	RLOC_00009559	ENSCAFG00000011895	PTAFR	protein_coding	NA	0.105351869122994
	RLOC_00001434	NA	NA	antisense_mRNA	NA	0.144990606490386
	RLOC_00013530	ENSCAFG00000000946	A4GALT	protein_coding	NA	0.140791655234827
	RLOC_00030173	ENSCAFG00000017135	APOBR	protein_coding	NA	0.0849664906778578
	RLOC_00026976	ENSCAFG00000017544	S100A14	protein_coding	NA	0.233475754499286
	RLOC_00033517	ENSCAFG00000031922	GPX3	protein_coding	NA	0.079882017774362
	RLOC_00033656	NA	NA	lincRNA	NA	0.0798653742992768
	RLOC_00011669	ENSCAFG00000004583	RAB37	protein_coding	NA	0.0891826763882794
	RLOC_00022782	ENSCAFG00000029553	NA	protein_coding	NA	0.0847009303742368
	RLOC_00009329	ENSCAFG00000009395	B6F0U1!SLC6A2	protein_coding	NA	0.10806749336039
	RLOC_00010057	ENSCAFG00000024758	ADAMTS5	protein_coding	NA	0.142172738863641
	RLOC_00026242	ENSCAFG00000029929	NA	protein_coding	NA	0.350052962835438
	RLOC_00028905	ENSCAFG00000019213,ENSCAFG00000030940	GIPC3,GIPC3	protein_coding	NA	0.0878770973256369
	RLOC_00023167	ENSCAFG00000009228	PCED1B	protein_coding	NA	0.0881839535822151
	RLOC_00021533	ENSCAFG00000031330	HOPX	protein_coding	NA	0.0876139215348758
	RLOC_00004190	NA	SLC28A3(human)_1	protein_coding	NA	0.225370545105102
	RLOC_00034556	ENSCAFG00000023704	SLAMF6	protein_coding	NA	0.11036296018009
	RLOC_00020201	ENSCAFG00000001591	G0ZS87_CANFA!TREM1	protein_coding	NA	0.0925474301716422
	RLOC_00029014	ENSCAFG00000028817	CFD	protein_coding	NA	0.0779890514883248
	RLOC_00005910	ENSCAFG00000015063	MMP3	protein_coding	NA	0.330841282592281
	RLOC_00012077	ENSCAFG00000016044	TNS4	protein_coding	NA	0.172724899655846
	RLOC_00025191	ENSCAFG00000012865	MUC4	protein_coding	NA	0.170048228109905
	RLOC_00019691	ENSCAFG00000013622	NA	protein_coding	NA	0.147104675141125
	RLOC_00027247	ENSCAFG00000018064	DSG1	protein_coding	NA	0.193253307592568
	RLOC_00010828	ENSCAFG00000005802	GPR183	protein_coding	NA	0.0943237949744512
	RLOC_00020217	ENSCAFG00000031768	C6orf132	protein_coding	NA	0.217759992575265
	RLOC_00019679	ENSCAFG00000023160,ENSCAFG00000032232	NA,NA	protein_coding	NA	0.118712306276561
	RLOC_00031550	ENSCAFG00000002733	IL6!Q95LE4_CANFA	protein_coding	NA	0.0933834342133288
	RLOC_00026034	ENSCAFG00000023783	ZBP1	protein_coding	NA	0.0931083179616008
	RLOC_00010674	ENSCAFG00000005070	IRG1	protein_coding	NA	0.0804003173389799
	RLOC_00011562	ENSCAFG00000005284	C17orf99	protein_coding	NA	0.117760853060249
	RLOC_00026683	ENSCAFG00000015259	DPT!E5G725	protein_coding	NA	0.0830866595005783
	RLOC_00022879	ENSCAFG00000010352	MS4A2	protein_coding	NA	0.12619690553736
	RLOC_00035254	ENSCAFG00000005128	ENTPD3	protein_coding	NA	0.181246711301988
	RLOC_00030136	ENSCAFG00000023237	SPN	protein_coding	NA	0.0924230201328868
	RLOC_00024309	ENSCAFG00000029676	NA	protein_coding	NA	0.151180109676643
	RLOC_00009730	ENSCAFG00000015049	CDA	protein_coding	NA	0.0868746195392862
	RLOC_00003469	ENSCAFG00000000059	SERPINB2	protein_coding	NA	0.219344856678573
	RLOC_00019688	ENSCAFG00000032706	NA	protein_coding	NA	0.195383149094991
	RLOC_00021071	ENSCAFG00000000839	MAL2	protein_coding	NA	0.120837225946443
	RLOC_00033284	ENSCAFG00000016718	HRH2	protein_coding	NA	0.0888183040552735
	RLOC_00024301	ENSCAFG00000031795	NA	protein_coding	NA	0.217549849840968
	RLOC_00012936	NA	NA	lincRNA	NA	0.0851406842479397
	RLOC_00026359	ENSCAFG00000011943	TRAF3IP3	protein_coding	NA	0.0866690882774555
	RLOC_00029581	ENSCAFG00000012723	CHST15	protein_coding	NA	0.0916293444032428
	RLOC_00013275	ENSCAFG00000000364	WIF1	protein_coding	NA	0.236913860250621
	RLOC_00008424	ENSCAFG00000005473	ARHGAP15	protein_coding	NA	0.0928186241869624
	RLOC_00012485	ENSCAFG00000023928	CCL8	protein_coding	NA	0.0819676978470929
	RLOC_00016315	ENSCAFG00000030258,ENSCAFG00000030993,ENSCAFG00000032358	NA,NA,NA	protein_coding	NA	0.100221550982607
	RLOC_00019900	ENSCAFG00000029297	ANKRD22	protein_coding	NA	0.10306790504621
	RLOC_00031345	ENSCAFG00000001835	MDR1!Q4PLA8_CANFA	protein_coding	NA	0.0896853789414236
	RLOC_00016327	ENSCAFG00000030900	NA	protein_coding	NA	0.359644035959888
	RLOC_00012029	ENSCAFG00000023529	KRT15	protein_coding	NA	0.400267568685627
	RLOC_00024241	ENSCAFG00000006959	PROM2	protein_coding	NA	0.171169084637823
	RLOC_00014680	ENSCAFG00000008354	SCARA5	protein_coding	NA	0.281985100730536
	RLOC_00028084	ENSCAFG00000007216	FAM3D	protein_coding	NA	0.197921272681787
	RLOC_00029771	ENSCAFG00000012523	CLDN4	protein_coding	Epithelial	0.235745282981826
	RLOC_00005661	ENSCAFG00000012000	TRIM29	protein_coding	NA	0.237496111059233
	RLOC_00013871	ENSCAFG00000002138	IL18R1	protein_coding	NA	0.0924307388005456
	RLOC_00001563	ENSCAFG00000003864	CLEC5A	protein_coding	NA	0.121975880227554
	RLOC_00005790	ENSCAFG00000013844	NCAM1	protein_coding	NA	0.0885691948419409
	RLOC_00005909	ENSCAFG00000023615	A9X4R8_CANFA!MMP-12	protein_coding	NA	0.193359859215239
	RLOC_00002354	ENSCAFG00000024646	ERAP2	protein_coding	NA	0.0772939822844609
	RLOC_00001336	ENSCAFG00000019176	ZNF185	protein_coding	Undifferentiated	0.101460541932063
	RLOC_00008167	ENSCAFG00000004160	TNIP3	protein_coding	NA	0.199815476245605
	RLOC_00018275	ENSCAFG00000006212	SEMA3A	protein_coding	NA	0.0813674296983569
	RLOC_00016328	ENSCAFG00000024111	NA	protein_coding	NA	0.20707954416057
	RLOC_00019692	ENSCAFG00000032328	NA	protein_coding	NA	0.213321189897785
	RLOC_00012097	ENSCAFG00000016261	CSF3	protein_coding	NA	0.18606433300091
	RLOC_00018820	ENSCAFG00000010729	MRGPRF	protein_coding	NA	0.113938805281533
	RLOC_00019685	ENSCAFG00000031653	NA	protein_coding	NA	0.219836433989173
	RLOC_00006720	ENSCAFG00000019943	CRISPLD2	protein_coding	NA	0.0964455219785147
	RLOC_00033412	ENSCAFG00000025665	cfa-mir-146a	protein_coding	NA	0.0867690072249343
	RLOC_00011671	ENSCAFG00000004595	CD300LF	protein_coding	NA	0.0780980166905532
	RLOC_00029217	ENSCAFG00000008477	BLNK	protein_coding	NA	0.0906815109395918
	RLOC_00036065	ENSCAFG00000029743	NA	protein_coding	NA	0.12203866863566
	RLOC_00006029	ENSCAFG00000016124	CLDN7	protein_coding	NA	0.137356865036685
	RLOC_00028540	ENSCAFG00000023035	EMR2	protein_coding	NA	0.216751224264755
	RLOC_00024751	ENSCAFG00000023728	IVL	protein_coding	NA	0.224658165762295
	RLOC_00005092	NA	NA	protein_coding	NA	0.0887544654435216
	RLOC_00017612	ENSCAFG00000023922	AQP3	protein_coding	NA	0.0923105753376656
	RLOC_00021201	ENSCAFG00000001113	TMEM71	protein_coding	NA	0.0895646504828933
	RLOC_00019697	ENSCAFG00000028850	NA	protein_coding	NA	0.168688883315411
	RLOC_00018155	ENSCAFG00000003646	SFRP4	protein_coding	NA	0.239914367596605
	RLOC_00021661	ENSCAFG00000003029	IL8	protein_coding	NA	0.0803399451761391
	RLOC_00005911	ENSCAFG00000015054	MMP1	protein_coding	NA	0.193746262828199
	RLOC_00018298	ENSCAFG00000030793	NA	protein_coding	NA	0.143385458018283
	RLOC_00005908	ENSCAFG00000015043	MMP13!Q9XSZ2	protein_coding	NA	0.379091310383403
	RLOC_00003116	ENSCAFG00000015725	STK32B	protein_coding	Neural crest-like	0.132852535448231
	RLOC_00019739	ENSCAFG00000014117	D9IQ20!MMP11	protein_coding	NA	0.0828504826433336
	RLOC_00021589	ENSCAFG00000002794	TMPRSS11D	protein_coding	NA	0.205292559223392
	RLOC_00034991	ENSCAFG00000014612	CXCR2	protein_coding	NA	0.189911023621008
	RLOC_00016298	ENSCAFG00000029644	GPR132	protein_coding	NA	0.0960301483215698
	RLOC_00019693	ENSCAFG00000031196	NA	protein_coding	NA	0.154763651506244
	RLOC_00032175	ENSCAFG00000013961	TP63	protein_coding	NA	0.246540247434219
	RLOC_00024249	ENSCAFG00000007052	MALL	protein_coding	NA	0.110532199410247
	RLOC_00036194	ENSCAFG00000031121	NA	protein_coding	NA	0.0878622238724909
	RLOC_00005727	ENSCAFG00000012829	TMPRSS4	protein_coding	NA	0.213657844608862
	RLOC_00008834	ENSCAFG00000005210	D2XMM7!IL2RA	protein_coding	NA	0.111898619934902
	RLOC_00019672	ENSCAFG00000029467,ENSCAFG00000032249	NA,NA	protein_coding	NA	0.289372417659641
	RLOC_00033453	ENSCAFG00000017367	NIPAL4	protein_coding	NA	0.12715687507341
	RLOC_00019702	ENSCAFG00000031806	NA	protein_coding	NA	0.194533388467707
	RLOC_00027052	ENSCAFG00000017664	SLC14A1	protein_coding	NA	0.182988735972924
	RLOC_00004498	ENSCAFG00000002309	OMD	protein_coding	NA	0.0791615012608156
	RLOC_00013870	ENSCAFG00000002134	IL18RAP	protein_coding	NA	0.138627322801758
	RLOC_00024116	ENSCAFG00000005335	CAPN14	protein_coding	NA	0.459819757489263
	RLOC_00019661	ENSCAFG00000030935	NA	protein_coding	NA	0.314840300689214
	RLOC_00023571	ENSCAFG00000013940	CLEC4E	protein_coding	NA	0.0789190571383862
	RLOC_00026316	ENSCAFG00000024748	CD55	protein_coding	NA	0.138022378680017
	RLOC_00034610	ENSCAFG00000011755	FCER1A	protein_coding	NA	0.116884466076588
	RLOC_00020761	NA	NA	protein_coding	NA	0.164676066470091
	RLOC_00025503	ENSCAFG00000006608	CPXM1	protein_coding	NA	0.110841774894432
	RLOC_00024292	ENSCAFG00000007277	IL1RA!IL1RN	protein_coding	NA	0.0844108005483297
	RLOC_00023308	ENSCAFG00000011089	ARNTL2	protein_coding	NA	0.0865457874866282
	RLOC_00031352	ENSCAFG00000001856	STEAP4	protein_coding	NA	0.198219056357556
	RLOC_00012935	NA	NA	lincRNA	NA	0.0972526051430747
	RLOC_00022784	ENSCAFG00000009135,ENSCAFG00000015206	SAA1,SAA1	protein_coding	NA	0.145192818086249
	RLOC_00021507	ENSCAFG00000002057	PDGFRA	protein_coding	Focal-Adhesion	0.11253169201194
	RLOC_00002685	ENSCAFG00000010617	ALDH1A3	protein_coding	NA	0.188232364000091
	RLOC_00018641	NA	NA	lincRNA	NA	0.109390094265894
	RLOC_00023007	ENSCAFG00000007233,ENSCAFG00000025346,ENSCAFG00000025358	KRT71!KRT74,KRT74,KRT72!KRT74	protein_coding	NA	0.145797697004872
	RLOC_00013878	ENSCAFG00000002152	IL1R2	protein_coding	NA	0.0990568529871438
	RLOC_00019262	ENSCAFG00000007830	NA	protein_coding	NA	0.117673952726662
	RLOC_00003167	ENSCAFG00000016172,ENSCAFG00000024010	TLR1!TLR6,TLR1	protein_coding	NA	0.0775011285204491
	RLOC_00005827	ENSCAFG00000014213	POU2AF1	protein_coding	NA	0.0995608089590874
	RLOC_00029873	ENSCAFG00000014493	NA	protein_coding	NA	0.0915471200857814
	RLOC_00023544	ENSCAFG00000031529	CLEC2D	protein_coding	NA	0.0973221864671707
	RLOC_00033503	ENSCAFG00000017871	FAT2	protein_coding	NA	0.190826670074465
	RLOC_00005490	ENSCAFG00000010222	BARX2	protein_coding	NA	0.193615384712683
	RLOC_00005087	ENSCAFG00000004980	CD79A	protein_coding	NA	0.0810017989666332
	RLOC_00011672	ENSCAFG00000004565	CD300E	protein_coding	NA	0.121458723965834
	RLOC_00003114	ENSCAFG00000015705	MSX1	protein_coding	NA	0.0791222303677863
	RLOC_00028323	ENSCAFG00000013786	CCR2	protein_coding	NA	0.113056007760881
	RLOC_00023046	ENSCAFG00000007758	GALNT6	protein_coding	Undifferentiated	0.0968188290842753
	RLOC_00021663	ENSCAFG00000025016	NA	protein_coding	NA	0.455200138633391
	RLOC_00034642	ENSCAFG00000023677,ENSCAFG00000023735,ENSCAFG00000031715,ENSCAFG00000031841	CD1A6,NA,NA,NA	protein_coding	NA	0.108578495359282
	RLOC_00003940	ENSCAFG00000030966	CCR6	protein_coding	NA	0.158578465154946
	RLOC_00010220	ENSCAFG00000009817	KCNJ15	protein_coding	NA	0.221269457819376
	RLOC_00008277	ENSCAFG00000004840	INHBB	protein_coding	NA	0.109452327334
cluster 2	RLOC_00000043	ENSCAFG00000011113	GYG2	protein_coding	NA	0.120785281661681
	RLOC_00034369	ENSCAFG00000010542	B3GALT2	protein_coding	NA	0.181267605024666
	RLOC_00021521	ENSCAFG00000002202	KIAA1211	protein_coding	NA	0.187710455600709
	RLOC_00032532	ENSCAFG00000012487	MYO3B	protein_coding	NA	0.325322400986356
	RLOC_00023433	NA	NA	protein_coding	NA	0.167673430355236
	RLOC_00027935	ENSCAFG00000006248	CHL1	protein_coding	NA	0.154323250724796
	RLOC_00010247	NA	NA	TUCp	NA	0.224827451745832
	RLOC_00025425	ENSCAFG00000005760	PLCB4	protein_coding	NA	0.233576397478578
	RLOC_00029430	ENSCAFG00000010785	RBM20	protein_coding	NA	0.115548305832368
	RLOC_00006899	NA	NA	lincRNA	NA	0.118603884412587
	RLOC_00015204	ENSCAFG00000011610,ENSCAFG00000011613	CMTM5!IL25,CMTM5	protein_coding	NA	0.136946211817729
	RLOC_00004540	ENSCAFG00000002375	NA	antisense_mRNA	NA	0.118680837767347
	RLOC_00033803	ENSCAFG00000019028	CDH12	protein_coding	NA	0.24217876077132
	RLOC_00026648	ENSCAFG00000014986	FMO2	protein_coding	NA	0.188300549175735
	RLOC_00034877	ENSCAFG00000013414	ADAM23	protein_coding	Melanocytic	0.323273853277596
	RLOC_00029017	ENSCAFG00000019679	NA	protein_coding	NA	0.198437326743066
	RLOC_00015418	ENSCAFG00000013953	FSCB	protein_coding	NA	0.183265395793401
	RLOC_00015123	ENSCAFG00000010941	SLC24A4	protein_coding	NA	0.296813972286806
	RLOC_00031073	ENSCAFG00000020387	ST6GALNAC3	protein_coding	NA	0.250367863352599
	RLOC_00011459	ENSCAFG00000005765	TSPAN10	protein_coding	NA	0.321548792515139
	RLOC_00013554	ENSCAFG00000000995	SEPT3	protein_coding	NA	0.253050496450923
	RLOC_00018365	NA	NA	lincRNA	NA	0.125539232018931
	RLOC_00028291	ENSCAFG00000013156	CSPG5	protein_coding	NA	0.120249326689522
	RLOC_00001187	NA	NA	protein_coding	NA	0.110159744058253
	RLOC_00008488	ENSCAFG00000005717,ENSCAFG00000032415	NA,NA	protein_coding	NA	0.111418322857356
	RLOC_00000645	ENSCAFG00000017023	GJB1	protein_coding	NA	0.214211011183983
	RLOC_00029444	NA	NA	lincRNA	NA	0.124941565127286
	RLOC_00009909	ENSCAFG00000016691	ANGPTL7	protein_coding	NA	0.222952641469009
	RLOC_00021384	NA	NA	antisense_mRNA	NA	0.320350900497292
	RLOC_00002907	ENSCAFG00000013849	C15orf26	protein_coding	NA	0.379151130982959
	RLOC_00010988	ENSCAFG00000006629	EFCAB1	protein_coding	NA	0.118665205718679
	RLOC_00026021	ENSCAFG00000012011	BMP7	protein_coding	NA	0.212500345115966
	RLOC_00009897	ENSCAFG00000016590	FBXO2	protein_coding	NA	0.119545169835521
	RLOC_00000102	NA	NA	protein_coding	NA	0.175399046966001
	RLOC_00015323	ENSCAFG00000013177	NPAS3	protein_coding	NA	0.171875701442289
	RLOC_00002022	ENSCAFG00000006792	SGCZ	protein_coding	NA	0.285030382000395
	RLOC_00012896	ENSCAFG00000019930	FIBCD1	protein_coding	NA	0.144295469102384
	RLOC_00026124	ENSCAFG00000012731	COL9A3	protein_coding	NA	0.239318314211419
	RLOC_00021836	ENSCAFG00000009748	SYCP2L	protein_coding	NA	0.305812451773406
	RLOC_00033245	ENSCAFG00000016518	FGFR4	protein_coding	NA	0.134766996941589
	RLOC_00025054	ENSCAFG00000010858	LSAMP	protein_coding	Transitory	0.169010747994399
	RLOC_00020585	ENSCAFG00000002951	SNAP91	protein_coding	NA	0.241103407320154
	RLOC_00033155	ENSCAFG00000015754	NA	protein_coding	NA	0.43041257237061
	RLOC_00021174	NA	NA	lincRNA	NA	0.156797851930056
	RLOC_00018364	NA	NA	protein_coding	NA	0.145000007192355
	RLOC_00022836	ENSCAFG00000010135	LUZP2	protein_coding	NA	0.115487053590567
	RLOC_00033752	ENSCAFG00000018831	Q2PUG5_CANFA!SLC45A2	protein_coding	NA	0.488677737540365
	RLOC_00033862	ENSCAFG00000008589	ART3	protein_coding	NA	0.235628192722185
	RLOC_00035074	ENSCAFG00000016041	PAX3	protein_coding	NA	0.29775690635049
	RLOC_00034357	NA	NA	protein_coding	NA	0.202036341689411
	RLOC_00007487	NA	NA	lincRNA	NA	0.239883338337046
	RLOC_00009034	ENSCAFG00000006542	PPP2R2B	protein_coding	NA	0.159950213754024
	RLOC_00014982	ENSCAFG00000023774	RAMP1	protein_coding	Neural crest-like	0.205067935237535
	RLOC_00032401	ENSCAFG00000009183	KCNJ3	protein_coding	NA	0.263217381174875
	RLOC_00002638	ENSCAFG00000010220	CHRNA7	protein_coding	NA	0.258707490956125
	RLOC_00001645	ENSCAFG00000031014	FAM180A	protein_coding	NA	0.122444369626925
	RLOC_00011481	NA	NA	glncRNA	NA	0.184450060976775
	RLOC_00007484	NA	NA	protein_coding	NA	0.149370284969138
	RLOC_00013656	NA	NA	protein_coding	NA	0.16174130136176
	RLOC_00018803	NA	NA	antisense_mRNA	NA	0.135388022687403
	RLOC_00028774	ENSCAFG00000018482	CERS4	protein_coding	NA	0.12398866836148
	RLOC_00022245	ENSCAFG00000004387	RAB38	protein_coding	NA	0.184816444946754
	RLOC_00025398	ENSCAFG00000005607	SPTLC3	protein_coding	NA	0.16801830834113
	RLOC_00000976	ENSCAFG00000018230	I13R2!IL13RA2	protein_coding	NA	0.152357641322131
	RLOC_00014913	ENSCAFG00000011577	KCNJ13	protein_coding	NA	0.328833464619622
	RLOC_00023040	ENSCAFG00000007600	SCN8A	protein_coding	NA	0.122293047896305
	RLOC_00034059	ENSCAFG00000010107	BMPR1B	protein_coding	NA	0.12431647318819
	RLOC_00000192	ENSCAFG00000012800	SCML2	protein_coding	NA	0.110905957618954
	RLOC_00031618	ENSCAFG00000028897,ENSCAFG00000029501,ENSCAFG00000030071,ENSCAFG00000030420	HOTAIRM1_4,HOTAIRM1_5,HOTAIRM1_1,HOTAIRM1_2	antisense_mRNA	NA	0.140153822013814
	RLOC_00006929	ENSCAFG00000020303,ENSCAFG00000020305	CDH3,CDH1!CDH3	protein_coding	Melanocytic Epithelial	0.157869433567454
	RLOC_00032647	ENSCAFG00000024298	DFNB59	protein_coding	NA	0.13068429369878
	RLOC_00034562	ENSCAFG00000012566	VANGL2	protein_coding	NA	0.124646898235061
	RLOC_00024438	ENSCAFG00000008564,ENSCAFG00000008572	C2orf81!DHRS13,DHRS13	protein_coding	NA	0.202969214460159
	RLOC_00009463	ENSCAFG00000023754	NA	protein_coding	NA	0.112404432985756
	RLOC_00006333	NA	NA	lincRNA	NA	0.297715569448528
	RLOC_00035624	ENSCAFG00000032541	ZIC1	protein_coding	NA	0.194498302833901
	RLOC_00004569	ENSCAFG00000023300	NA	protein_coding	NA	0.120934464291055
	RLOC_00009249	ENSCAFG00000008316	FAM169A	protein_coding	NA	0.234810597914028
	RLOC_00004723	NA	ZNF841(human)_1	protein_coding	NA	0.181714496401439
	RLOC_00011360	ENSCAFG00000009032	TMEM55A	protein_coding	NA	0.159724536742583
	RLOC_00007650	ENSCAFG00000006273	FGD6	protein_coding	NA	0.117377127568735
	RLOC_00006321	ENSCAFG00000018806	KANK4	protein_coding	NA	0.155383776902371
	RLOC_00021776	ENSCAFG00000009491	NRN1	protein_coding	NA	0.214657861611469
	RLOC_00002548	ENSCAFG00000009330	SV2C	protein_coding	NA	0.127036093826032
	RLOC_00034815	ENSCAFG00000012384	CDK15	protein_coding	NA	0.110239376879083
	RLOC_00016636	ENSCAFG00000015680	MYO5C	protein_coding	NA	0.123730490500611
	RLOC_00007722	ENSCAFG00000006786	SLC17A8	protein_coding	NA	0.202022989380228
	RLOC_00003428	ENSCAFG00000000031	NETO1	protein_coding	NA	0.26714723037406
	RLOC_00033156	ENSCAFG00000015807,ENSCAFG00000015851	MAT1A,DYDC1!MAT1A	protein_coding	Melanocytic	0.191160720055691
	RLOC_00014949	NA	NA	protein_coding	NA	0.418629201394656
	RLOC_00022740	ENSCAFG00000008565	INSC	protein_coding	NA	0.112027863638287
	RLOC_00014601	ENSCAFG00000007857	SCRG1	protein_coding	Transitory	0.451752851706601
	RLOC_00025066	ENSCAFG00000010879	IGSF11	protein_coding	NA	0.240586035653016
	RLOC_00000213	ENSCAFG00000013101	MAP7D2	protein_coding	NA	0.124421998470483
	RLOC_00033157	ENSCAFG00000015857	DYDC2	protein_coding	NA	0.205777544330356
	RLOC_00023899	NA	NA	lincRNA	NA	0.182232872800019
	RLOC_00029787	ENSCAFG00000013159	FZD9	protein_coding	NA	0.138758603674598
	RLOC_00013924	ENSCAFG00000002319	KIAA1211L	protein_coding	NA	0.125706844680227
	RLOC_00021867	ENSCAFG00000009832	GFOD1	protein_coding	Melanocytic	0.135861857593905
	RLOC_00023740	ENSCAFG00000016143	SLC25A18	protein_coding	NA	0.213783271298025
	RLOC_00011951	ENSCAFG00000014402	MPP2	protein_coding	NA	0.125394205774913
	RLOC_00022232	ENSCAFG00000004356	NA	protein_coding	NA	0.110743225389267
	RLOC_00022645	ENSCAFG00000006903	RIC3	protein_coding	NA	0.110240008355856
	RLOC_00002662	ENSCAFG00000010382	APBA2	protein_coding	NA	0.290120987006639
	RLOC_00014431	NA	NA	lincRNA	NA	0.303471402374126
	RLOC_00034239	ENSCAFG00000012173	UGT8	protein_coding	NA	0.148059414391624
	RLOC_00002575	NA	OCA2(human)_1	protein_coding	Melanocytic	0.197344934746763
	RLOC_00034359	ENSCAFG00000031664	KCNT2	protein_coding	NA	0.271005656834415
	RLOC_00028060	ENSCAFG00000007072	CADPS	protein_coding	NA	0.474920064026286
	RLOC_00002653	ENSCAFG00000010306	TRPM1	protein_coding	Melanocytic	0.396193505488507
	RLOC_00010248	ENSCAFG00000026415	U8	protein_coding	NA	0.524799991632103
	RLOC_00033030	ENSCAFG00000014088	TBATA	protein_coding	NA	0.179968615060149
	RLOC_00014336	ENSCAFG00000006019	FREM2	protein_coding	NA	0.269615406202065
	RLOC_00014745	ENSCAFG00000009461	PHYHIP	protein_coding	NA	0.295268165642042
	RLOC_00021400	ENSCAFG00000023904	CHRNB4	protein_coding	NA	0.128924649838243
	RLOC_00025357	ENSCAFG00000005453	OVOL2	protein_coding	NA	0.220727199260402
	RLOC_00008253	NA	NA	lincRNA	NA	0.125781274659597
	RLOC_00006889	ENSCAFG00000020218	DHODH	protein_coding	NA	0.162515217095841
	RLOC_00024462	ENSCAFG00000031530	EGR4	protein_coding	NA	0.163345056888848
	RLOC_00033924	ENSCAFG00000008898	PRKG2	protein_coding	NA	0.441806814883724
	RLOC_00010423	NA	NA	protein_coding	NA	0.229698333358023
	RLOC_00024055	ENSCAFG00000004828	SLC30A3	protein_coding	NA	0.40787285193276
	RLOC_00025418	ENSCAFG00000005662	SNAP25	protein_coding	NA	0.147369056998454
	RLOC_00016593	ENSCAFG00000014916	FAM227B	protein_coding	NA	0.110638724932786
	RLOC_00007562	ENSCAFG00000005972	ALX1	protein_coding	NA	0.167756840405046
	RLOC_00023996	ENSCAFG00000003954	FKBP1B	protein_coding	NA	0.115636652117008
	RLOC_00020861	ENSCAFG00000004054	HS3ST5	protein_coding	NA	0.382580961999346
	RLOC_00007557	ENSCAFG00000005946	SLC6A15	protein_coding	NA	0.254916087973461
	RLOC_00031262	ENSCAFG00000001524	AHCYL2	protein_coding	NA	0.119213620712826
	RLOC_00003079	NA	NA	lincRNA	NA	0.13370462986207
	RLOC_00011524	ENSCAFG00000005578	TBC1D16	protein_coding	Proliferative	0.131468211806336
	RLOC_00013940	ENSCAFG00000002390	FAM178B	protein_coding	NA	0.258547518964395
	RLOC_00016575	NA	NA	lincRNA	NA	0.121460481619287
	RLOC_00030428	ENSCAFG00000019120	C16orf89	protein_coding	NA	0.139872775976029
	RLOC_00013906	ENSCAFG00000023079	AFF3	protein_coding	NA	0.170080086264736
	RLOC_00003265	ENSCAFG00000016519	PPARGC1A	protein_coding	NA	0.173505261675956
	RLOC_00000103	NA	NA	protein_coding	NA	0.178678337424379
	RLOC_00009613	ENSCAFG00000012671	TRIM63	protein_coding	NA	0.137643730660664
	RLOC_00009335	ENSCAFG00000009430	IRX6	protein_coding	NA	0.150066486089983
	RLOC_00016625	ENSCAFG00000015528	TMOD2	protein_coding	NA	0.11106020468062
	RLOC_00007963	ENSCAFG00000031670	NA	protein_coding	NA	0.490905905910617
	RLOC_00032201	ENSCAFG00000030318	HRASLS	protein_coding	NA	0.123908053616297
	RLOC_00008270	NA	NA	lincRNA	NA	0.204923859935518
	RLOC_00004416	ENSCAFG00000002155	NA	protein_coding	NA	0.23932619627365
	RLOC_00031619	ENSCAFG00000002942,ENSCAFG00000002948,ENSCAFG00000032285	HOXA2,HOXA3!HOXA4,HOXA3	protein_coding	NA	0.194634214828389
	RLOC_00002791	ENSCAFG00000011594	RLBP1	protein_coding	NA	0.254154761396497
	RLOC_00029493	ENSCAFG00000025577	PNLIPRP2	protein_coding	NA	0.296910712883219
	RLOC_00001924	NA	NA	lincRNA	NA	0.299555042812647
	RLOC_00027636	NA	NA	antisense_mRNA	NA	0.160622963945165
	RLOC_00010277	ENSCAFG00000010372	TMPRSS3	protein_coding	NA	0.173966440418061
	RLOC_00024852	ENSCAFG00000009081,ENSCAFG00000023663	EPHA6,EPHA6	protein_coding	NA	0.162490571400641
	RLOC_00003753	NA	SAMD5(human)_1	protein_coding	NA	0.218662948479286
	RLOC_00016652	ENSCAFG00000015875	WDR72	protein_coding	NA	0.144152778082781
	RLOC_00016007	ENSCAFG00000017709	CLMN	protein_coding	NA	0.168733267027653
	RLOC_00002637	NA	NA	protein_coding	NA	0.288688972701154
	RLOC_00016912	ENSCAFG00000017652	GRAMD2	protein_coding	NA	0.114653968268982
	RLOC_00033760	ENSCAFG00000018877	NPR3	protein_coding	NA	0.161792276273094
	RLOC_00031787	ENSCAFG00000003406	MET	protein_coding	NA	0.139637076925034
	RLOC_00006067	ENSCAFG00000016949	ALOXE3	protein_coding	NA	0.301241176733112
	RLOC_00022237	ENSCAFG00000004373	TYR	protein_coding	Proliferative	0.663000161344641
	RLOC_00034957	ENSCAFG00000014361	MREG	protein_coding	NA	0.171451719258947
	RLOC_00018434	ENSCAFG00000007540	MPPED2	protein_coding	NA	0.208410075306334
	RLOC_00033109	ENSCAFG00000015427	ZNF503	protein_coding	NA	0.113915355439907
	RLOC_00007954	ENSCAFG00000008791	NPY1R	protein_coding	NA	0.127979414602177
	RLOC_00031621	ENSCAFG00000002950,ENSCAFG00000002953	HOXA5!HOXA6,HOXA6	protein_coding	NA	0.249024776897427
	RLOC_00013794	ENSCAFG00000001966	SH3RF3	protein_coding	NA	0.137702201612712
	RLOC_00026615	ENSCAFG00000014558	ANKRD45	protein_coding	NA	0.230718041499011
	RLOC_00031760	ENSCAFG00000003337	GPR85	protein_coding	NA	0.223696956684717
	RLOC_00034983	NA	NA	lincRNA	NA	0.115473938680727
	RLOC_00029276	ENSCAFG00000009428	CNNM1	protein_coding	NA	0.213075693709991
	RLOC_00017402	ENSCAFG00000001354	MLANA!Q864R3	protein_coding	Proliferative Melanocytic	0.581864487085787
	RLOC_00023396	ENSCAFG00000012377	SLCO1C1	protein_coding	NA	0.148926998192167
	RLOC_00024028	ENSCAFG00000004251	FAM59B!GAREML	protein_coding	NA	0.147182341696694
	RLOC_00016800	ENSCAFG00000017138	CILP	protein_coding	NA	0.117186902108131
	RLOC_00019364	ENSCAFG00000009097	SDSL	protein_coding	NA	0.160664054416444
	RLOC_00035062	ENSCAFG00000015723	SLC4A3	protein_coding	NA	0.12613925622015
	RLOC_00035075	NA	NA	lincRNA	NA	0.121847376002796
	RLOC_00030430	ENSCAFG00000019128	SEC14L5	protein_coding	NA	0.247931612021851
	RLOC_00014564	ENSCAFG00000025297	NA	protein_coding	NA	0.144910111518242
	RLOC_00022744	ENSCAFG00000008607	SOX6	protein_coding	NA	0.276096209884622
	RLOC_00010764	ENSCAFG00000005323	DCT	protein_coding	Proliferative	0.567723469485458
	RLOC_00021402	ENSCAFG00000001745	CHRNA5	protein_coding	NA	0.135805318920599
	RLOC_00022961	ENSCAFG00000006648	HOXC13	protein_coding	NA	0.156475722471481
	RLOC_00025998	ENSCAFG00000011874	DOK5	protein_coding	NA	0.305247537534733
	RLOC_00016577	ENSCAFG00000013965	SLC24A5	protein_coding	NA	0.419788929865086
	RLOC_00023896	NA	NA	lincRNA	NA	0.26637022848403
	RLOC_00012130	ENSCAFG00000016530	PLXDC1	protein_coding	NA	0.146724514328493
	RLOC_00022916	NA	LACRT(human)	protein_coding	NA	0.161361480707935
	RLOC_00031887	ENSCAFG00000009968	CTNND2	protein_coding	NA	0.192427243740346
	RLOC_00027463	ENSCAFG00000018531	DLGAP1	protein_coding	NA	0.160280103682517
	RLOC_00001234	NA	NA	lincRNA	NA	0.157452027406499
	RLOC_00029897	ENSCAFG00000014889	AZGP1!Q4GX49	protein_coding	NA	0.173425563700065
	RLOC_00002163	ENSCAFG00000008450	WDR17	protein_coding	NA	0.19069845564738
	RLOC_00023949	NA	NA	lincRNA	NA	0.134146206413515
	RLOC_00013614	ENSCAFG00000001337	SYNGR1	protein_coding	NA	0.160634092043478
	RLOC_00024273	ENSCAFG00000007149	FBLN7	protein_coding	NA	0.159579678618977
	RLOC_00002861	ENSCAFG00000013064	CPEB1	protein_coding	NA	0.136367737505066
	RLOC_00005834	ENSCAFG00000014221	ARHGAP20	protein_coding	NA	0.140040092407092
	RLOC_00020062	ENSCAFG00000001188	IP6K3	protein_coding	NA	0.143591515957392
	RLOC_00024907	ENSCAFG00000029353	LNP1	protein_coding	NA	0.214123467099697
	RLOC_00023869	ENSCAFG00000003464	ATP6V1C2	protein_coding	NA	0.196130546548707
	RLOC_00011866	ENSCAFG00000010741	KCNJ16	protein_coding	NA	0.137851438701098
	RLOC_00027990	ENSCAFG00000006496	MITF!Q864F3	protein_coding	Proliferative	0.164229742093515
	RLOC_00002171	ENSCAFG00000008497	GPM6A	protein_coding	NA	0.230852462280715
	RLOC_00024732	ENSCAFG00000012944	TCHHL1	protein_coding	NA	0.28075446880766
	RLOC_00010432	ENSCAFG00000004408	CAB39L	protein_coding	NA	0.154489048480247
	RLOC_00012532	ENSCAFG00000018624	OMG	protein_coding	NA	0.199629512030133
	RLOC_00021609	ENSCAFG00000002873	NA	protein_coding	NA	0.57238675666918
	RLOC_00014973	ENSCAFG00000012236	MLPH	protein_coding	NA	0.235998119032428
	RLOC_00000458	ENSCAFG00000015657	PCSK1N	protein_coding	NA	0.156368649673265
	RLOC_00012415	ENSCAFG00000017853	LHX1	protein_coding	NA	0.188401982580273
	RLOC_00001018	ENSCAFG00000018374	NA	protein_coding	NA	0.215638969823525
	RLOC_00007360	ENSCAFG00000004694	PTCH2	protein_coding	NA	0.114271833614986
	RLOC_00009617	ENSCAFG00000012712	EXTL1	protein_coding	NA	0.267856567206741
	RLOC_00023831	ENSCAFG00000003348	MBOAT2	protein_coding	NA	0.126531812506774
	RLOC_00005526	ENSCAFG00000010519	DDX25	protein_coding	NA	0.125128744397936
	RLOC_00001037	ENSCAFG00000030625	NA	protein_coding	NA	0.133215419608174
	RLOC_00005540	NA	NA	antisense_mRNA	NA	0.110857272264482
	RLOC_00033182	ENSCAFG00000015930	RGR	protein_coding	NA	0.675090698404547
	RLOC_00028064	ENSCAFG00000007123	C3orf14	protein_coding	NA	0.116513456721554
	RLOC_00011911	ENSCAFG00000013945	C1QL1	protein_coding	NA	0.220183072070611
	RLOC_00015978	NA	NA	lincRNA	NA	0.141854330046611
	RLOC_00020414	ENSCAFG00000002316	MLIP	protein_coding	NA	0.115764293147048
	RLOC_00024733	ENSCAFG00000030077	TCHH	protein_coding	NA	0.178998974882807
	RLOC_00000101	NA	NA	antisense_mRNA	NA	0.20465642771397
	RLOC_00021445	ENSCAFG00000025069	GABRA2	protein_coding	NA	0.313559515590466
	RLOC_00003789	ENSCAFG00000000419	AKAP12	protein_coding	NA	0.153905930029566
	RLOC_00031617	ENSCAFG00000002936	HOXA1	protein_coding	NA	0.14689712560781
	RLOC_00009648	ENSCAFG00000028865	NCMAP	protein_coding	NA	0.170992394091606
	RLOC_00016587	ENSCAFG00000014794	SHC4	protein_coding	NA	0.206668316516658
	RLOC_00034241	ENSCAFG00000012211	NDST4	protein_coding	NA	0.1427530301683
	RLOC_00013657	NA	NA	protein_coding	NA	0.203417528252612
	RLOC_00000875	ENSCAFG00000017811	PLP1	protein_coding	Proliferative	0.284037112690915
	RLOC_00020729	NA	NA	lincRNA	NA	0.134255452324694
	RLOC_00033014	ENSCAFG00000029314	C10orf35	protein_coding	NA	0.114201556352654
	RLOC_00013123	ENSCAFG00000000080,ENSCAFG00000029813	A0T3B6_CANFA!PMEL17,A0T3B6	protein_coding	NA	0.460160406585336
	RLOC_00019193	ENSCAFG00000006721	RIMBP2	protein_coding	NA	0.13797122655708
	RLOC_00009269	ENSCAFG00000008509	CCDC113	protein_coding	NA	0.162752319279135
	RLOC_00021823	ENSCAFG00000009658	TFAP2A	protein_coding	Proliferative	0.139654762582155
	RLOC_00028696	ENSCAFG00000017955	RDH8	protein_coding	NA	0.128813832523877
	RLOC_00026104	ENSCAFG00000012578	HRH3!Q865E2	protein_coding	NA	0.154273732075638
	RLOC_00007407	ENSCAFG00000005320	WDR65	protein_coding	NA	0.398013921137792
	RLOC_00026142	ENSCAFG00000028878	EEF1A2	protein_coding	NA	0.226765413213932
	RLOC_00024665	NA	NA	antisense_mRNA	NA	0.219360474736567
	RLOC_00023235	ENSCAFG00000010250	KIF21A	protein_coding	NA	0.184196058270144
	RLOC_00000175	ENSCAFG00000012273	GRPR	protein_coding	NA	0.116727415892682
	RLOC_00012753	ENSCAFG00000019533	PTGDS	protein_coding	NA	0.287403655442877
	RLOC_00029830	ENSCAFG00000013781	COL26A1	protein_coding	NA	0.152046886475747
	RLOC_00002584	ENSCAFG00000009908	OCA2	protein_coding	NA	0.341139830903526
	RLOC_00024655	ENSCAFG00000011588	SV2A	protein_coding	NA	0.110254562189951
	RLOC_00000664	ENSCAFG00000017153	CITED1	protein_coding	NA	0.435787238312215
	RLOC_00012132	NA	NA	lincRNA	NA	0.182543307540076
	RLOC_00030826	ENSCAFG00000020057	NA	protein_coding	NA	0.152099296573967
	RLOC_00003471	ENSCAFG00000023362	SERPINB11	protein_coding	NA	0.239720765659737
	RLOC_00007289	NA	NA	lincRNA	NA	0.168456315984053
	RLOC_00031314	ENSCAFG00000001757	GPR37	protein_coding	NA	0.220455265522765
	RLOC_00014950	ENSCAFG00000012014	SH3BP4	protein_coding	NA	0.133596082453002
	RLOC_00009339	ENSCAFG00000009443	IRX5	protein_coding	NA	0.119826273684553
	RLOC_00028772	ENSCAFG00000018422	FBN3	protein_coding	NA	0.144394741156753
	RLOC_00024666	ENSCAFG00000011762	CA14	protein_coding	NA	0.221936282033043
	RLOC_00017870	ENSCAFG00000002840	FRRS1L	protein_coding	NA	0.136132704350013
	RLOC_00016621	ENSCAFG00000015444	DMXL2	protein_coding	NA	0.112617917405584
	RLOC_00033511	ENSCAFG00000017907	GM2A	protein_coding	NA	0.197939408167399
	RLOC_00004486	ENSCAFG00000002266	WNK2	protein_coding	NA	0.143658064427585
	RLOC_00027925	NA	NA	lincRNA	NA	0.22894867319453
	RLOC_00002947	ENSCAFG00000014189	ACSBG1	protein_coding	NA	0.203170639163326
	RLOC_00013903	ENSCAFG00000002239	LONRF2	protein_coding	NA	0.175771660786826
	RLOC_00022233	ENSCAFG00000024888	FOLH1	protein_coding	NA	0.116757914031773
	RLOC_00035463	ENSCAFG00000006414	TMEM108	protein_coding	NA	0.313093547931663
	RLOC_00025065	NA	NA	TUCp	NA	0.199464418138315
	RLOC_00006165	ENSCAFG00000024089,ENSCAFG00000029293	NA,NA	protein_coding	NA	0.113708431121832
	RLOC_00034310	ENSCAFG00000009901	NFASC	protein_coding	NA	0.228247932157686
	RLOC_00001237	NA	NA	protein_coding	NA	0.554450117003607
	RLOC_00014611	NA	NA	antisense_mRNA	NA	0.132436121306696
	RLOC_00031622	ENSCAFG00000002957	HOXA7	protein_coding	NA	0.274147263029762
	RLOC_00032974	ENSCAFG00000013305	DNAJC12	protein_coding	NA	0.193109171638333
	RLOC_00006584	ENSCAFG00000019708	CA6	protein_coding	NA	0.174747262455378
	RLOC_00034219	ENSCAFG00000025325	NEUROG2	protein_coding	NA	0.194111283099635
	RLOC_00006620	ENSCAFG00000023902	NA	protein_coding	NA	0.286329731307886
	RLOC_00002663	ENSCAFG00000010391,ENSCAFG00000031423	FAM189A1,FAM189A1	protein_coding	NA	0.143835431414264
	RLOC_00021444	ENSCAFG00000001878	GABRG1	protein_coding	NA	0.471851307758842
	RLOC_00026351	NA	NA	protein_coding	NA	0.203081219843319
	RLOC_00009244	NA	NA	lincRNA	NA	0.140274182202474

## Sheet: Table S3
Table S3 : Primers that have been included in this study and their applications.
Canine primers for DNA	target	sequences	application
	MDM2	F: TTGGAGTGCCAAGCTTCTCT	copy number determination q-PCR
		R: CCCAGCTGGCTTTTTACAAC
	CDK4	F: GATACAGCCGACACTCCACA
		R: TGGTATCGTGCTCCAGAAGTT
	TRPM7	F: TGGTATAATCCTCACATTACCTGTGT
		R: GTTACAACCGGAGCCTGGAT
	USP8	F: TTCATGATCATAAGCCAAGGAA
		R: CGAACTTCGGCTTCTTCATA
	SPPL2A	F: GGTGTTTCTGAGCCCTCACT
		R: TGACATCTTGTCCAGGGATTT
	GABPB1	F: AATTCATCCAAGGCAACAGG
		R: CCCTCATTCTCCAACAGTCC
	Bub1	F: GTCCACACTTCAGGGAGCAT
		R: ACAGGTTGACATCCCACCAT
	Control CFA9	F: GCCCAACTCACTGGACTTTG
		R: CAACTCCATCTGGGAGCATT
Canine primers for cDNA	MDM2	F: CCTCACAGATTCCAGCTTCG	gene expression Rt q-PCR
		R: CCTGATCCAACCAATCACCT
	CDK4	F: ACAGCTACCAGATGGCACTT
		R: CACGGGTGTTGCATACGTAG
	TRPM7	F: ATGGGGCAGAAGTCAGATTG
		R: TGGCCCACCCTCAAATATAA
	USP8	F: CCAAACTGAAGCGCTCCTAC
		R: GGGTAGCATGTTGGCTTGTT
	SPPL2A	F: GGGGAACCTGCCATATTCTT
		R: TTCCCTGAGGGTGGAAATAG
	GABPB1	F: ATATGGCAGCTTCAGAGGGC
		R: TGTGGCCCAATGTAGAGCTG
	Bub1	F: GTCCACACTTCAGGGAGCAT
		R: GATTCAAATGCCCGTTTCTG
	Housekeeping gene SAP130	F: CAGCTGCCACAGTCAATGAT
		R: CTGTAGGGAGCTGCTGGAAC
siRNA used on canine cell lines	CDK4	Duplex Oligo 1: 5'-rArGrCrUrGrArCrCrArGrUrUrArGrGrCrArArArArUrCrUTT-3'	proliferation assay
		Duplex Oligo 2: 5'-rArArArGrArUrUrUrUrGrCrCrUrArArCrUrGrGrUrCrArGrCrUrUrC-3'
	TRPM7	Duplex Oligo 1: 5'-rCrArCrArCrGrArGrArArUrUrGrArGrCrArUrUrUrCrCrAAA-3'
		Duplex Oligo 2:5'-rUrUrUrGrGrArArArUrGrCrUrCrArArUrUrCrUrCrGrUrGrUrGrArU-3'
	USP8	Duplex Oligo 1: 5'-rGrArA rGrArA rUrCrA rGrUrU rCrCrU rUrCrU rArArA rCrCT A-3'
		Duplex Oligo 2:5'-rUrArG rGrUrU rUrArG rArArG rGrArA rCrUrG rArUrU rCrUrU rCrCrA-3'
	SPPL2A	Duplex Oligo 1: 5'-rArCrU rUrCrU rGrUrC rArGrU rUrUrG rArUrG rArArU rCrUG A-3'
		Duplex Oligo 2:5'-rUrCrA rGrArU rUrCrA rUrCrA rArArC rUrGrA rCrArG rArArG rUrUrG-3'
	GABPB1	Duplex Oligo 1: 5'-rGrUrC rArCrA rGrArU rGrGrA rArUrU rCrArG rCrUrU rGrGA A-3'
		Duplex Oligo 2:5'-rUrUrC rCrArA rGrCrU rGrArA rUrUrC rCrArU rCrUrG rUrGrA rCrUrA-3'
	Control	negative control DsiRNA form IDT
siRNA used on human cell lines	TRPM7	Duplex Oligo 1: 5'-rArArCrArUrUrGrUrUrUrUrArUrCrArArGrUrCrArCrUrGTT-3'	proliferation assay
		Duplex Oligo 2:5'-rArArCrArGrUrGrArCrUrUrGrArUrArArArArCrArArUrGrUrUrUrA-3'
	SPPL2A	Duplex Oligo 1: 5'-rCrUrArUrUrGrGrCrArUrGrArUrArCrUrUrArCrArUrUrUGT-3'
		Duplex Oligo 2:5'-rArCrArArArUrGrUrArArGrUrArUrCrArUrGrCrCrArArUrArGrCrA-3'
	GABPB1	Duplex Oligo 1: 5'-rGrArUrUrGrCrUrArUrGrCrArGrArArCrCrArArArUrCrAAC-3'
		Duplex Oligo 2: 5'-rGrUrUrGrArUrUrUrGrGrUrUrCrUrGrCrArUrArGrCrArArUrCrUrG-3'
	Control	negative control DsiRNA form IDT
Human primers for cDNA	TRPM7	F: GGCGGAAGTCAGACTGAGAA	gene expression Rt q-PCR
		R: TGGCCCACCCTCAAATATAA
	SPPL2A	F: GCCTGTTGATTGCATACTGTAGA
		R: TCATCAGCACCAGAACAACA
	GABPB1	F: ACGGGTGTATCTGCTGTTCA
		R: AACTACTTCTTCTGTGGCCACT
	Housekeeping gene (GAPDH)	F: CATGTTCGTCATGGGGTGAACCA
		R: AGTGATGGCATGGACTGTGGTCAT

## Sheet: Table S4
Table S4 : Pathway enrichmenet analysis with gene signature of clusters 1 and 2.
	source	Term name	term_id	p_value	term_size	query_size	intersection_size	precision	recall
cluster 1	GO:BP	immune response	GO:0006955	1.551312e-24	950	266	72	0.27067669	0.07578947
		immune system process	GO:0002376	3.456634e-18	1651	266	85	0.31954887	0.05148395
		defense response	GO:0006952	1.906771e-15	903	266	58	0.21804511	0.06423034
		cytokine-mediated signaling pathway	GO:0019221	2.051869e-15	315	266	35	0.13157895	0.11111111
		production of molecular mediator of immune response	GO:0002440	2.763791e-12	186	266	25	0.09398496	0.13440860
		cell surface receptor signaling pathway	GO:0007166	4.955917e-12	1950	266	82	0.30827068	0.04205128
		inflammatory response	GO:0006954	1.990824e-10	405	266	33	0.12406015	0.08148148
		cellular response to cytokine stimulus	GO:0071345	2.051481e-10	565	266	39	0.14661654	0.06902655
		response to cytokine	GO:0034097	2.416810e-10	625	266	41	0.15413534	0.06560000
		response to stimulus	GO:0050896	5.383313e-09	6876	266	174	0.65413534	0.02530541
		positive regulation of response to stimulus	GO:0048584	1.272249e-08	1515	266	64	0.24060150	0.04224422
		immunoglobulin production	GO:0002377	3.606914e-08	118	266	17	0.06390977	0.14406780
		response to other organism	GO:0051707	9.271531e-08	785	266	42	0.15789474	0.05350318
		response to external biotic stimulus	GO:0043207	1.045378e-07	788	266	42	0.15789474	0.05329949
		innate immune response	GO:0045087	1.210501e-07	400	266	29	0.10902256	0.07250000
		cellular response to chemical stimulus	GO:0070887	1.266065e-07	2091	266	76	0.28571429	0.03634625
		response to biotic stimulus	GO:0009607	2.568438e-07	811	266	42	0.15789474	0.05178792
		response to external stimulus	GO:0009605	7.881518e-07	1669	266	64	0.24060150	0.03834632
		regulation of immune response	GO:0050776	8.258202e-07	521	266	32	0.12030075	0.06142035
		leukocyte chemotaxis	GO:0030595	1.243061e-06	147	266	17	0.06390977	0.11564626
		cell chemotaxis	GO:0060326	1.451575e-06	212	266	20	0.07518797	0.09433962
		defense response to other organism	GO:0098542	1.491011e-06	564	266	33	0.12406015	0.05851064
		response to organic substance	GO:0010033	2.376043e-06	1966	266	70	0.26315789	0.03560529
		regulation of response to stimulus	GO:0048583	2.577212e-06	2769	266	88	0.33082707	0.03178043
		humoral immune response	GO:0006959	2.715896e-06	116	266	15	0.05639098	0.12931034
		leukocyte activation	GO:0045321	3.161781e-06	581	266	33	0.12406015	0.05679862
		regulation of immune system process	GO:0002682	3.503822e-06	919	266	43	0.16165414	0.04678999
		cell population proliferation	GO:0008283	4.773086e-06	1263	266	52	0.19548872	0.04117181
		response to stress	GO:0006950	5.511549e-06	2490	266	81	0.30451128	0.03253012
		positive regulation of immune system process	GO:0002684	6.740613e-06	631	266	34	0.12781955	0.05388273
		cellular response to organic substance	GO:0071310	7.653511e-06	1682	266	62	0.23308271	0.03686088
		regulation of cell population proliferation	GO:0042127	1.279788e-05	1033	266	45	0.16917293	0.04356244
		chemokine-mediated signaling pathway	GO:0070098	1.511335e-05	62	266	11	0.04135338	0.17741935
		cell activation	GO:0001775	1.661528e-05	654	266	34	0.12781955	0.05198777
		regulation of defense response	GO:0031347	1.912766e-05	408	266	26	0.09774436	0.06372549
		granulocyte chemotaxis	GO:0071621	1.959733e-05	79	266	12	0.04511278	0.15189873
		positive regulation of cell migration	GO:0030335	3.260252e-05	361	266	24	0.09022556	0.06648199
		regulation of response to external stimulus	GO:0032101	3.705740e-05	642	266	33	0.12406015	0.05140187
		positive regulation of locomotion	GO:0040017	5.234708e-05	399	266	25	0.09398496	0.06265664
		cellular response to chemokine	GO:1990869	5.699186e-05	70	266	11	0.04135338	0.15714286
		response to chemokine	GO:1990868	5.699186e-05	70	266	11	0.04135338	0.15714286
		leukocyte migration	GO:0050900	6.572354e-05	239	266	19	0.07142857	0.07949791
		lymphocyte activation	GO:0046649	6.611460e-05	495	266	28	0.10526316	0.05656566
		positive regulation of cell motility	GO:2000147	6.757788e-05	375	266	24	0.09022556	0.06400000
		positive regulation of cellular component movement	GO:0051272	9.598153e-05	382	266	24	0.09022556	0.06282723
		cell migration	GO:0016477	1.152093e-04	1035	266	43	0.16165414	0.04154589
		granulocyte migration	GO:0097530	2.074686e-04	97	266	12	0.04511278	0.12371134
		biological adhesion	GO:0022610	2.857232e-04	917	266	39	0.14661654	0.04252999
		positive regulation of immune response	GO:0050778	3.437003e-04	409	266	24	0.09022556	0.05867971
		neutrophil chemotaxis	GO:0030593	3.533751e-04	66	266	10	0.03759398	0.15151515
		positive regulation of leukocyte activation	GO:0002696	4.109013e-04	216	266	17	0.06390977	0.07870370
		positive regulation of lymphocyte activation	GO:0051251	4.666240e-04	193	266	16	0.06015038	0.08290155
		positive regulation of cell activation	GO:0050867	6.481498e-04	223	266	17	0.06390977	0.07623318
		cell adhesion	GO:0007155	6.696679e-04	910	266	38	0.14285714	0.04175824
		response to interleukin-1	GO:0070555	8.204647e-04	72	266	10	0.03759398	0.13888889
		regulation of lymphocyte activation	GO:0051249	9.166151e-04	311	266	20	0.07518797	0.06430868
		chemotaxis	GO:0006935	9.723762e-04	433	266	24	0.09022556	0.05542725
		adaptive immune response	GO:0002250	1.004091e-03	230	266	17	0.06390977	0.07391304
		taxis	GO:0042330	1.013654e-03	434	266	24	0.09022556	0.05529954
		positive regulation of cell population proliferation	GO:0008284	1.017322e-03	565	266	28	0.10526316	0.04955752
		lymphocyte differentiation	GO:0030098	1.509289e-03	264	266	18	0.06766917	0.06818182
		myeloid leukocyte migration	GO:0097529	1.657631e-03	139	266	13	0.04887218	0.09352518
		signaling	GO:0023052	1.736198e-03	5080	266	125	0.46992481	0.02460630
		acute inflammatory response	GO:0002526	1.755876e-03	45	266	8	0.03007519	0.17777778
		regulation of cell activation	GO:0050865	2.045816e-03	388	266	22	0.08270677	0.05670103
		positive regulation of cell communication	GO:0010647	2.109791e-03	1191	266	44	0.16541353	0.03694374
		cell motility	GO:0048870	2.128647e-03	1151	266	43	0.16165414	0.03735882
		localization of cell	GO:0051674	2.128647e-03	1151	266	43	0.16165414	0.03735882
		immune effector process	GO:0002252	2.178314e-03	453	266	24	0.09022556	0.05298013
		neutrophil migration	GO:1990266	2.509830e-03	81	266	10	0.03759398	0.12345679
		positive regulation of signaling	GO:0023056	2.582030e-03	1200	266	44	0.16541353	0.03666667
		cell communication	GO:0007154	2.780837e-03	5121	266	125	0.46992481	0.02440930
		regulation of leukocyte activation	GO:0002694	2.883203e-03	365	266	21	0.07894737	0.05753425
		response to chemical	GO:0042221	3.014165e-03	3212	266	88	0.33082707	0.02739726
		positive regulation of signal transduction	GO:0009967	3.098393e-03	1087	266	41	0.15413534	0.03771849
		cell-cell adhesion	GO:0098609	3.202380e-03	564	266	27	0.10150376	0.04787234
		multi-organism process	GO:0051704	4.576866e-03	1478	266	50	0.18796992	0.03382950
		regulation of multi-organism process	GO:0043900	5.497098e-03	412	266	22	0.08270677	0.05339806
		leukocyte differentiation	GO:0002521	5.695010e-03	381	266	21	0.07894737	0.05511811
		signal transduction	GO:0007165	5.720081e-03	4755	266	117	0.43984962	0.02460568
		adaptive immune response based on somatic recombination of immune receptors built from immunoglobulin superfamily domains	GO:0002460	6.996834e-03	183	266	14	0.05263158	0.07650273		1131
		T cell differentiation	GO:0030217	9.587867e-03	188	266	14	0.05263158	0.07446809
		lymphocyte mediated immunity	GO:0002449	1.216756e-02	166	266	13	0.04887218	0.07831325
		positive regulation of biological process	GO:0048518	1.472597e-02	4415	266	109	0.40977444	0.02468856
		response to bacterium	GO:0009617	1.681119e-02	376	266	20	0.07518797	0.05319149
		T cell activation	GO:0042110	1.814567e-02	346	266	19	0.07142857	0.05491329
		cellular response to interleukin-1	GO:0071347	1.892414e-02	61	266	8	0.03007519	0.13114754
		immune response-regulating signaling pathway	GO:0002764	2.220797e-02	259	266	16	0.06015038	0.06177606
		locomotion	GO:0040011	2.223725e-02	1304	266	44	0.16541353	0.03374233
		positive regulation of response to external stimulus	GO:0032103	2.367356e-02	321	266	18	0.06766917	0.05607477
		immune system development	GO:0002520	2.764236e-02	671	266	28	0.10526316	0.04172876
		leukocyte mediated immunity	GO:0002443	2.894352e-02	207	266	14	0.05263158	0.06763285
		thymocyte migration	GO:0072679	4.113008e-02	4	266	3	0.01127820	0.75000000
		regulation of cell migration	GO:0030334	4.576936e-02	615	266	26	0.09774436	0.04227642
		immune response-regulating cell surface receptor signaling pathway	GO:0002768	4.584572e-02	161	266	12	0.04511278	0.07453416
	GO:CC	extracellular region	GO:0005576	1.698181e-21	1454	277	85	0.30685921	0.05845942
		extracellular space	GO:0005615	3.422605e-16	990	277	62	0.22382671	0.06262626
		cell surface	GO:0009986	2.273982e-12	609	277	43	0.15523466	0.07060755
		external side of plasma membrane	GO:0009897	1.163538e-09	276	277	26	0.09386282	0.09420290
		integral component of membrane	GO:0016021	2.163062e-07	4962	277	137	0.49458484	0.02760983
		side of membrane	GO:0098552	2.790174e-07	407	277	28	0.10108303	0.06879607
		intrinsic component of membrane	GO:0031224	4.930738e-07	5018	277	137	0.49458484	0.02730171
		integral component of plasma membrane	GO:0005887	1.664566e-04	1009	277	41	0.14801444	0.04063429
		intrinsic component of plasma membrane	GO:0031226	5.076905e-04	1054	277	41	0.14801444	0.03889943
		membrane	GO:0016020	1.829039e-03	7268	277	166	0.59927798	0.02283985
		plasma membrane	GO:0005886	2.304736e-03	3699	277	98	0.35379061	0.02649365
		immunoglobulin complex	GO:0019814	2.423587e-03	17	277	5	0.01805054	0.29411765
		cell periphery	GO:0071944	5.315479e-03	3820	277	99	0.35740072	0.02591623
		immunoglobulin complex, circulating	GO:0042571	1.671525e-02	13	277	4	0.01444043	0.30769231
		extracellular matrix	GO:0031012	1.675246e-02	288	277	16	0.05776173	0.05555556
	GO:MF	cytokine receptor activity	GO:0004896	1.249125e-14	94	250	20	0.08000000	0.21276596
		immune receptor activity	GO:0140375	1.245563e-13	105	250	20	0.08000000	0.19047619
		receptor ligand activity	GO:0048018	7.924417e-08	335	250	25	0.10000000	0.07462687
		cytokine binding	GO:0019955	1.149626e-07	111	250	15	0.06000000	0.13513514
		signaling receptor activator activity	GO:0030546	1.152344e-07	341	250	25	0.10000000	0.07331378
		cytokine activity	GO:0005125	1.380374e-07	151	250	17	0.06800000	0.11258278
		receptor regulator activity	GO:0030545	4.492262e-07	364	250	25	0.10000000	0.06868132
		signaling receptor binding	GO:0005102	2.835342e-06	1105	250	45	0.18000000	0.04072398
		cytokine receptor binding	GO:0005126	8.184855e-06	197	250	17	0.06800000	0.08629442
		endopeptidase activity	GO:0004175	1.349555e-05	400	250	24	0.09600000	0.06000000
		peptidase activity	GO:0008233	3.437013e-05	587	250	29	0.11600000	0.04940375
		growth factor receptor binding	GO:0070851	4.761460e-05	105	250	12	0.04800000	0.11428571
		metallopeptidase activity	GO:0008237	5.691493e-05	174	250	15	0.06000000	0.08620690
		metalloendopeptidase activity	GO:0004222	8.829563e-05	111	250	12	0.04800000	0.10810811
		chemokine receptor binding	GO:0042379	1.142996e-04	42	250	8	0.03200000	0.19047619
		signaling receptor activity	GO:0038023	1.706723e-04	1533	250	51	0.20400000	0.03326810
		molecular transducer activity	GO:0060089	1.922250e-04	1539	250	51	0.20400000	0.03313840
		peptidase activity, acting on L-amino acid peptides	GO:0070011	2.030374e-04	567	250	27	0.10800000	0.04761905
		chemokine activity	GO:0008009	4.792341e-03	33	250	6	0.02400000	0.18181818
		nucleotide receptor activity	GO:0016502	4.993356e-03	20	250	5	0.02000000	0.25000000
		purinergic nucleotide receptor activity	GO:0001614	4.993356e-03	20	250	5	0.02000000	0.25000000
		serine-type endopeptidase activity	GO:0004252	7.833014e-03	143	250	11	0.04400000	0.07692308
		C-C chemokine receptor activity	GO:0016493	8.259311e-03	22	250	5	0.02000000	0.22727273
		chemokine receptor activity	GO:0004950	8.259311e-03	22	250	5	0.02000000	0.22727273
		G protein-coupled chemoattractant receptor activity	GO:0001637	8.259311e-03	22	250	5	0.02000000	0.22727273
		C-C chemokine binding	GO:0019957	1.041457e-02	23	250	5	0.02000000	0.21739130
		G protein-coupled nucleotide receptor activity	GO:0001608	1.100605e-02	12	250	4	0.01600000	0.33333333
		G protein-coupled purinergic nucleotide receptor activity	GO:0045028	1.100605e-02	12	250	4	0.01600000	0.33333333
		calcium ion binding	GO:0005509	1.573582e-02	599	250	24	0.09600000	0.04006678
		purinergic receptor activity	GO:0035586	1.601398e-02	25	250	5	0.02000000	0.20000000
		transmembrane signaling receptor activity	GO:0004888	1.792474e-02	1380	250	42	0.16800000	0.03043478
		chemokine binding	GO:0019956	1.956598e-02	26	250	5	0.02000000	0.19230769
		serine-type peptidase activity	GO:0008236	2.338109e-02	161	250	11	0.04400000	0.06832298
		growth factor activity	GO:0008083	2.371155e-02	108	250	9	0.03600000	0.08333333
		antigen binding	GO:0003823	2.846922e-02	28	250	5	0.02000000	0.17857143
		CCR chemokine receptor binding	GO:0048020	2.846922e-02	28	250	5	0.02000000	0.17857143
		serine hydrolase activity	GO:0017171	3.081935e-02	166	250	11	0.04400000	0.06626506
		hydrolase activity, acting on acid phosphorus-nitrogen bonds	GO:0016825	3.081935e-02	166	250	11	0.04400000	0.06626506
		immunoglobulin receptor binding	GO:0034987	3.844857e-02	16	250	4	0.01600000	0.25000000
	HP	Inflammatory abnormality of the eye	HP:0100533	2.640573e-09	164	72	20	0.27777778	0.12195122
		Abnormality of skin physiology	HP:0011122	2.956782e-08	365	72	27	0.37500000	0.07397260
		Increased inflammatory response	HP:0012649	1.277740e-07	774	72	38	0.52777778	0.04909561
		Abnormal inflammatory response	HP:0012647	1.277740e-07	774	72	38	0.52777778	0.04909561
		Inflammatory abnormality of the skin	HP:0011123	1.388188e-06	310	72	23	0.31944444	0.07419355
		Abnormality of immune system physiology	HP:0010978	4.084140e-05	1168	72	43	0.59722222	0.03681507
		Dehydration	HP:0001944	8.044689e-05	77	72	11	0.15277778	0.14285714
		Diarrhea	HP:0002014	1.053810e-04	266	72	19	0.26388889	0.07142857
		Conjunctivitis	HP:0000509	1.786589e-04	83	72	11	0.15277778	0.13253012
		Red eye	HP:0025337	2.027154e-04	84	72	11	0.15277778	0.13095238
		Supernumerary maxillary incisor	HP:0006332	5.480174e-04	5	72	4	0.05555556	0.80000000
		Scarring alopecia of scalp	HP:0004552	7.920093e-04	11	72	5	0.06944444	0.45454545
		Abnormal conjunctiva morphology	HP:0000502	8.932951e-04	118	72	12	0.16666667	0.10169492
		Alopecia	HP:0001596	9.761025e-04	166	72	14	0.19444444	0.08433735
		Meningitis	HP:0001287	1.057098e-03	61	72	9	0.12500000	0.14754098
		Skin rash	HP:0000988	1.837980e-03	104	72	11	0.15277778	0.10576923
		Alopecia of scalp	HP:0002293	2.447857e-03	23	72	6	0.08333333	0.26086957
		Otitis media	HP:0000388	3.154327e-03	210	72	15	0.20833333	0.07142857
		Abnormal corneal epithelium morphology	HP:0011495	3.306348e-03	89	72	10	0.13888889	0.11235955
		Arthritis	HP:0001369	3.872674e-03	186	72	14	0.19444444	0.07526882
		Corneal erosion	HP:0200020	4.906180e-03	39	72	7	0.09722222	0.17948718
		Abnormality of the immune system	HP:0002715	5.866903e-03	1475	72	45	0.62500000	0.03050847
		Unusual infection	HP:0032101	6.771240e-03	683	72	28	0.38888889	0.04099561
		Unusual CNS infection	HP:0011450	7.022852e-03	76	72	9	0.12500000	0.11842105
		Pruritus	HP:0000989	7.303362e-03	97	72	10	0.13888889	0.10309278
		Unusual infection by anatomical site	HP:0032158	7.840514e-03	77	72	9	0.12500000	0.11688312
		Autoimmune antibody positivity	HP:0030057	9.714074e-03	43	72	7	0.09722222	0.16279070
		Chronic otitis media	HP:0000389	1.051555e-02	124	72	11	0.15277778	0.08870968
		Epidermal thickening	HP:0011368	1.054527e-02	325	72	18	0.25000000	0.05538462
		Abnormal immunoglobulin level	HP:0010701	1.086503e-02	203	72	14	0.19444444	0.06896552
		Abnormality of B cell physiology	HP:0005372	1.217764e-02	205	72	14	0.19444444	0.06829268
		Thickened skin	HP:0001072	1.555336e-02	368	72	19	0.26388889	0.05163043
		Recurrent infections	HP:0002719	1.693933e-02	633	72	26	0.36111111	0.04107425
		Sepsis	HP:0100806	1.811524e-02	65	72	8	0.11111111	0.12307692
		Carious teeth	HP:0000670	2.556243e-02	136	72	11	0.15277778	0.08088235
		Maternal teratogenic exposure	HP:0011438	2.578827e-02	4	72	3	0.04166667	0.75000000
		Abnormality of the Eustachian tube	HP:0040115	2.578827e-02	4	72	3	0.04166667	0.75000000
		Abnormality of the dentition	HP:0000164	2.876470e-02	735	72	28	0.38888889	0.03809524
		Abnormal C-reactive protein level	HP:0032436	3.037579e-02	21	72	5	0.06944444	0.23809524
		Elevated C-reactive protein level	HP:0011227	3.037579e-02	21	72	5	0.06944444	0.23809524
		Arthralgia	HP:0002829	3.143734e-02	139	72	11	0.15277778	0.07913669
		Esophageal stricture	HP:0002043	3.335717e-02	11	72	4	0.05555556	0.36363636
		Sparse body hair	HP:0002231	3.551596e-02	52	72	7	0.09722222	0.13461538
		Elevated erythrocyte sedimentation rate	HP:0003565	3.935899e-02	36	72	6	0.08333333	0.16666667
		Abnormal erythrocyte sedimentation rate	HP:0025021	3.935899e-02	36	72	6	0.08333333	0.16666667
		Abnormality of humoral immunity	HP:0005368	4.105803e-02	228	72	14	0.19444444	0.06140351
		Abnormal lymphocyte physiology	HP:0031409	4.312622e-02	229	72	14	0.19444444	0.06113537
		Abnormality of epidermal morphology	HP:0011124	4.570596e-02	54	72	7	0.09722222	0.12962963
		Respiratory tract infection	HP:0011947	4.871773e-02	435	72	20	0.27777778	0.04597701
		Recurrent respiratory infections	HP:0002205	4.940836e-02	399	72	19	0.26388889	0.04761905
	KEGG	Cytokine-cytokine receptor interaction	KEGG:04060	2.440032e-14	253	145	31	0.21379310	0.12252964
		Viral protein interaction with cytokine and cytokine receptor	KEGG:04061	1.840473e-10	77	145	16	0.11034483	0.20779221
		Hematopoietic cell lineage	KEGG:04640	2.059387e-09	76	145	15	0.10344828	0.19736842
		IL-17 signaling pathway	KEGG:04657	5.791193e-06	80	145	12	0.08275862	0.15000000
		JAK-STAT signaling pathway	KEGG:04630	6.184060e-06	152	145	16	0.11034483	0.10526316
		Rheumatoid arthritis	KEGG:05323	2.302914e-05	74	145	11	0.07586207	0.14864865
		PI3K-Akt signaling pathway	KEGG:04151	4.629529e-04	340	145	21	0.14482759	0.06176471
		Amoebiasis	KEGG:05146	1.103888e-03	89	145	10	0.06896552	0.11235955
		TNF signaling pathway	KEGG:04668	4.005647e-03	103	145	10	0.06896552	0.09708738
		Chemokine signaling pathway	KEGG:04062	1.358432e-02	167	145	12	0.08275862	0.07185629
		Malaria	KEGG:05144	2.503813e-02	45	145	6	0.04137931	0.13333333
		Pertussis	KEGG:05133	3.995267e-02	68	145	7	0.04827586	0.10294118
		Pathways in cancer	KEGG:05200	4.554697e-02	500	145	22	0.15172414	0.04400000
	REAC	Immunoregulatory interactions between a Lymphoid and a non-Lymphoid cell	REAC:R-CFA-198933	1.937125e-20	87	174	26	0.14942529	0.29885057
		CD22 mediated BCR regulation	REAC:R-CFA-5690714	1.409500e-16	31	174	16	0.09195402	0.51612903
		Role of LAT2/NTAL/LAB on calcium mobilization	REAC:R-CFA-2730905	1.219000e-15	41	174	17	0.09770115	0.41463415
		FCGR activation	REAC:R-CFA-2029481	9.105968e-15	38	174	16	0.09195402	0.42105263
		Creation of C4 and C2 activators	REAC:R-CFA-166786	9.105968e-15	38	174	16	0.09195402	0.42105263
		Classical antibody-mediated complement activation	REAC:R-CFA-173623	1.242943e-14	32	174	15	0.08620690	0.46875000
		Immune System	REAC:R-CFA-168256	1.510575e-14	1504	174	82	0.47126437	0.05452128
		Binding and Uptake of Ligands by Scavenger Receptors	REAC:R-CFA-2173782	1.962677e-14	47	174	17	0.09770115	0.36170213
		FCERI mediated NF-kB activation	REAC:R-CFA-2871837	2.980714e-14	48	174	17	0.09770115	0.35416667
		Antigen activates B Cell Receptor (BCR) leading to generation of second messengers	REAC:R-CFA-983695	2.980714e-14	48	174	17	0.09770115	0.35416667
		Scavenging of heme from plasma	REAC:R-CFA-2168880	3.922238e-14	34	174	15	0.08620690	0.44117647
		FCERI mediated Ca+2 mobilization	REAC:R-CFA-2871809	6.652801e-14	50	174	17	0.09770115	0.34000000
		Initial triggering of complement	REAC:R-CFA-166663	9.853743e-14	43	174	16	0.09195402	0.37209302
		FCERI mediated MAPK activation	REAC:R-CFA-2871796	2.059557e-13	53	174	17	0.09770115	0.32075472
		Role of phospholipids in phagocytosis	REAC:R-CFA-2029485	5.168537e-13	47	174	16	0.09195402	0.34042553
		Complement cascade	REAC:R-CFA-166658	5.981455e-11	72	174	17	0.09770115	0.23611111
		Regulation of Complement cascade	REAC:R-CFA-977606	9.233434e-11	63	174	16	0.09195402	0.25396825
		Fc epsilon receptor (FCERI) signaling	REAC:R-CFA-2454202	1.631390e-09	87	174	17	0.09770115	0.19540230
		Regulation of actin dynamics for phagocytic cup formation	REAC:R-CFA-2029482	1.070224e-08	84	174	16	0.09195402	0.19047619
		Cell surface interactions at the vascular wall	REAC:R-CFA-202733	2.193240e-08	116	174	18	0.10344828	0.15517241
		Signaling by the B Cell Receptor (BCR)	REAC:R-CFA-983705	1.259129e-07	113	174	17	0.09770115	0.15044248
		Fcgamma receptor (FCGR) dependent phagocytosis	REAC:R-CFA-2029480	2.600089e-07	103	174	16	0.09195402	0.15533981
		Adaptive Immune System	REAC:R-CFA-1280218	9.121877e-06	598	174	36	0.20689655	0.06020067
		Innate Immune System	REAC:R-CFA-168249	9.223898e-06	801	174	43	0.24712644	0.05368290
		Class A/1 (Rhodopsin-like receptors)	REAC:R-CFA-373076	3.309637e-05	202	174	19	0.10919540	0.09405941
		GPCR ligand binding	REAC:R-CFA-500792	1.450258e-04	267	174	21	0.12068966	0.07865169
		Chemokine receptors bind chemokines	REAC:R-CFA-380108	2.980134e-04	36	174	8	0.04597701	0.22222222
		Signaling by Interleukins	REAC:R-CFA-449147	8.518974e-03	194	174	15	0.08620690	0.07731959
		Hemostasis	REAC:R-CFA-109582	2.409061e-02	487	174	25	0.14367816	0.05133470
		Peptide ligand-binding receptors	REAC:R-CFA-375276	2.636729e-02	122	174	11	0.06321839	0.09016393
		Interleukin-2 family signaling	REAC:R-CFA-451927	2.882051e-02	34	174	6	0.03448276	0.17647059
		Cytokine Signaling in Immune system	REAC:R-CFA-1280215	3.453655e-02	468	174	24	0.13793103	0.05128205
		Interleukin receptor SHC signaling	REAC:R-CFA-912526	4.019298e-02	23	174	5	0.02873563	0.21739130
	WP	Matrix Metalloproteinases	WP:WP1176	6.913069e-06	22	35	7	0.20000000	0.31818182
		Cytokines and Inflammatory Response	WP:WP1113	7.137753e-05	20	35	6	0.17142857	0.30000000
cluster 2	CORUM	RB1-TFAP2A complex	CORUM:1388	4.986039e-02	1	1	1	1.00000000	1.00000000
	GO:BP	anterograde trans-synaptic signaling	GO:0007268	8.089141e-07	476	170	24	0.14117647	0.05042017
		synaptic signaling	GO:0098916	8.089141e-07	476	170	24	0.14117647	0.05042017
		developmental pigmentation	GO:0099537	1.085446e-06	483	170	24	0.14117647	0.04968944
		cell-cell signaling	GO:0099536	1.637041e-06	493	170	24	0.14117647	0.04868154
		phenol-containing compound biosynthetic process	GO:0043473	1.830728e-04	73	170	9	0.05294118	0.12328767
		secondary metabolic process	GO:0048066	1.995708e-04	36	170	7	0.04117647	0.19444444
		neurotransmitter transport	GO:0042438	7.615793e-04	15	170	5	0.02941176	0.33333333
		regulation of postsynaptic membrane potential	GO:0007267	7.876325e-04	1001	170	30	0.17647059	0.02997003
		neuron projection	GO:0006582	1.097941e-03	16	170	5	0.02941176	0.31250000
		melanosome	GO:0046189	1.409055e-03	30	170	6	0.03529412	0.20000000
		integral component of membrane	GO:0044550	4.892541e-03	21	170	5	0.02941176	0.23809524
		intrinsic component of plasma membrane	GO:0019748	5.177073e-03	37	170	6	0.03529412	0.16216216
		synaptic vesicle	GO:0030318	9.950568e-03	24	170	5	0.02941176	0.20833333
		somatodendritic compartment	GO:0006836	1.147270e-02	185	170	11	0.06470588	0.05945946
		membrane	GO:0050931	2.659485e-02	29	170	5	0.02941176	0.17241379
		intrinsic component of synaptic membrane	GO:0060078	3.465014e-02	104	170	8	0.04705882	0.07692308
	GO:CC	cell projection	GO:0045202	2.622800e-08	844	167	33	0.19760479	0.03909953
		glutamatergic synapse	GO:0043005	1.093269e-06	772	167	29	0.17365269	0.03756477
		ligand-gated ion channel activity	GO:0031224	6.453513e-05	5018	167	86	0.51497006	0.01713830
		acetylcholine receptor activity	GO:0042470	1.416422e-04	28	167	6	0.03592814	0.21428571
		Hypopigmentation of the fundus	GO:0048770	1.416422e-04	28	167	6	0.03592814	0.21428571
		Aplasia/Hypoplasia of the fovea	GO:0016021	1.907064e-04	4962	167	84	0.50299401	0.01692866
		Blue irides	GO:0098793	3.444423e-04	305	167	15	0.08982036	0.04918033
		Hypopigmentation of hair	GO:0031226	8.231128e-04	1054	167	29	0.17365269	0.02751423
		Aplasia/Hypoplasia of the macula	GO:0005887	1.069971e-03	1009	167	28	0.16766467	0.02775025
		Nicotine addiction	GO:0008021	1.766540e-03	119	167	9	0.05389222	0.07563025
		chemical synaptic transmission	GO:0098794	2.003968e-03	352	167	15	0.08982036	0.04261364
		trans-synaptic signaling	GO:0036477	2.457905e-03	404	167	16	0.09580838	0.03960396
		pigmentation	GO:0097060	4.610282e-03	206	167	11	0.06586826	0.05339806
		melanin biosynthetic process	GO:0016020	6.467852e-03	7268	167	105	0.62874251	0.01444689
		melanin metabolic process	GO:0043235	1.587478e-02	324	167	13	0.07784431	0.04012346
		secondary metabolite biosynthetic process	GO:0099240	2.069112e-02	93	167	7	0.04191617	0.07526882
		melanocyte differentiation	GO:0120025	2.194257e-02	1320	167	30	0.17964072	0.02272727
		pigment cell differentiation	GO:0042995	3.041768e-02	1344	167	30	0.17964072	0.02232143
		synapse	GO:0070382	4.662805e-02	180	167	9	0.05389222	0.05000000
		intrinsic component of membrane	GO:0098978	4.724544e-02	222	167	10	0.05988024	0.04504505
	GO:MF	pigment granule	GO:0022834	2.451770e-02	123	167	8	0.04790419	0.06504065
		presynapse	GO:0015276	2.451770e-02	123	167	8	0.04790419	0.06504065
		integral component of plasma membrane	GO:0098960	3.348508e-02	66	167	6	0.03592814	0.09090909
		postsynapse	GO:0015464	3.564236e-02	22	167	4	0.02395210	0.18181818
	HP	synaptic membrane	HP:0000493	3.143775e-03	36	48	6	0.12500000	0.16666667
		receptor complex	HP:0007894	3.511409e-03	21	48	5	0.10416667	0.23809524
		plasma membrane bounded cell projection	HP:0031605	4.376937e-03	38	48	6	0.12500000	0.15789474
		exocytic vesicle	HP:0008060	4.504041e-03	22	48	5	0.10416667	0.22727273
		ligand-gated channel activity	HP:0007750	4.504041e-03	22	48	5	0.10416667	0.22727273
		postsynaptic neurotransmitter receptor activity	HP:0000635	8.848471e-03	25	48	5	0.10416667	0.20000000
		Abnormal foveal morphology	HP:0007513	2.270409e-02	30	48	5	0.10416667	0.16666667
		Abnormality of fundus pigmentation	HP:0005599	2.366655e-02	75	48	7	0.14583333	0.09333333
		Hypoplasia of the fovea	HP:0001022	3.004851e-02	16	48	4	0.08333333	0.25000000
		Generalized hypopigmentation	HP:0008059	4.947784e-02	35	48	5	0.10416667	0.14285714
		Albinism	HP:0009887	4.983364e-02	84	48	7	0.14583333	0.08333333
	KEGG	Abnormality of hair pigmentation	KEGG:05033	3.734484e-02	37	71	4	0.05633803	0.10810811
	REAC	Transport of inorganic cations/anions and amino acids/oligopeptides	REAC:R-CFA-425393	1.997494e-02	97	83	7	0.08433735	0.07216495

## Sheet: Table S5
Table S5: SV identified on the four canine cell lines of OMM.
Sample	CHR1	POS1	CHR2	PSO2	Type
Bear	1	5001	1	122675001	CopyNumberAlteration=DEL
Bear	10	5001	10	1605001	CopyNumberAlteration=DEL
Bear	10	1615001	10	1675001	CopyNumberAlteration=GAIN
Bear	10	1685001	10	1815001	CopyNumberAlteration=GAIN
Bear	10	1825001	10	2785001	CopyNumberAlteration=GAIN
Bear	10	2795001	10	3045001	CopyNumberAlteration=GAIN
Bear	10	3055001	10	3245001	CopyNumberAlteration=GAIN
Bear	10	3255001	10	6435001	CopyNumberAlteration=DEL
Bear	10	6445001	10	8955001	CopyNumberAlteration=DEL
Bear	10	8965001	10	9185001	CopyNumberAlteration=GAIN
Bear	10	9195001	10	9975001	CopyNumberAlteration=DEL
Bear	10	9985001	10	10885001	CopyNumberAlteration=GAIN
Bear	10	10895001	10	10925001	CopyNumberAlteration=GAIN
Bear	10	10935001	10	11175001	CopyNumberAlteration=GAIN
Bear	10	11185001	10	11725001	CopyNumberAlteration=GAIN
Bear	10	11735001	10	12175001	CopyNumberAlteration=GAIN
Bear	10	12185001	10	12245001	CopyNumberAlteration=GAIN
Bear	10	12255001	10	13915001	CopyNumberAlteration=DEL
Bear	10	13925001	10	16265001	CopyNumberAlteration=DEL
Bear	10	16275001	10	17555001	CopyNumberAlteration=DEL
Bear	10	17565001	10	19145001	CopyNumberAlteration=DEL
Bear	10	19155001	10	35975001	CopyNumberAlteration=DEL
Bear	10	35985001	10	36755001	CopyNumberAlteration=DEL
Bear	10	36765001	10	37505001	CopyNumberAlteration=GAIN
Bear	10	37515001	10	38325001	CopyNumberAlteration=GAIN
Bear	10	38335001	10	40415001	CopyNumberAlteration=GAIN
Bear	10	40425001	10	50595001	CopyNumberAlteration=GAIN
Bear	10	50605001	10	54505001	CopyNumberAlteration=GAIN
Bear	10	54515001	10	56845001	CopyNumberAlteration=GAIN
Bear	10	56855001	10	57155001	CopyNumberAlteration=GAIN
Bear	10	57165001	10	57195001	CopyNumberAlteration=DEL
Bear	10	57205001	10	60745001	CopyNumberAlteration=GAIN
Bear	10	60755001	10	64595001	CopyNumberAlteration=GAIN
Bear	10	64605001	10	65075001	CopyNumberAlteration=GAIN
Bear	10	65085001	10	69325001	CopyNumberAlteration=GAIN
Bear	11	5001	11	9565001	CopyNumberAlteration=DEL
Bear	11	9575001	11	10845001	CopyNumberAlteration=DEL
Bear	11	10855001	11	11235001	CopyNumberAlteration=DEL
Bear	11	11245001	11	11315001	CopyNumberAlteration=DEL
Bear	11	11325001	11	28455001	CopyNumberAlteration=DEL
Bear	11	28465001	11	34205001	CopyNumberAlteration=DEL
Bear	11	34215001	11	41825001	CopyNumberAlteration=DEL
Bear	11	41835001	11	49605001	CopyNumberAlteration=DEL
Bear	11	49615001	11	51915001	CopyNumberAlteration=DEL
Bear	11	51925001	11	54265001	CopyNumberAlteration=GAIN
Bear	11	54275001	11	54335001	CopyNumberAlteration=GAIN
Bear	11	54345001	11	57575001	CopyNumberAlteration=GAIN
Bear	11	57585001	11	60645001	CopyNumberAlteration=GAIN
Bear	11	60655001	11	64465001	CopyNumberAlteration=GAIN
Bear	11	64475001	11	70605001	CopyNumberAlteration=GAIN
Bear	11	70615001	11	73525001	CopyNumberAlteration=GAIN
Bear	11	73535001	11	74385001	CopyNumberAlteration=GAIN
Bear	12	5001	12	55001	CopyNumberAlteration=DEL
Bear	12	65001	12	1665001	CopyNumberAlteration=GAIN
Bear	12	1675001	12	2245001	CopyNumberAlteration=DEL
Bear	12	2255001	12	7215001	CopyNumberAlteration=DEL
Bear	12	7225001	12	10055001	CopyNumberAlteration=DEL
Bear	12	10065001	12	15385001	CopyNumberAlteration=DEL
Bear	12	15395001	12	69175001	CopyNumberAlteration=DEL
Bear	12	69185001	12	71795001	CopyNumberAlteration=DEL
Bear	12	71805001	12	72495001	CopyNumberAlteration=DEL
Bear	13	5001	13	1305001	CopyNumberAlteration=GAIN
Bear	13	1315001	13	1465001	CopyNumberAlteration=DEL
Bear	13	1475001	13	2435001	CopyNumberAlteration=GAIN
Bear	13	2445001	13	2485001	CopyNumberAlteration=GAIN
Bear	13	2495001	13	10015001	CopyNumberAlteration=GAIN
Bear	13	10025001	13	15555001	CopyNumberAlteration=GAIN
Bear	13	15565001	13	39175001	CopyNumberAlteration=GAIN
Bear	13	39185001	13	43075001	CopyNumberAlteration=GAIN
Bear	13	43085001	13	46975001	CopyNumberAlteration=GAIN
Bear	13	46985001	13	47505001	CopyNumberAlteration=GAIN
Bear	13	47515001	13	49515001	CopyNumberAlteration=GAIN
Bear	13	49525001	13	58895001	CopyNumberAlteration=GAIN
Bear	13	58905001	13	59015001	CopyNumberAlteration=DEL
Bear	13	59025001	13	59485001	CopyNumberAlteration=GAIN
Bear	13	59495001	13	63235001	CopyNumberAlteration=GAIN
Bear	14	5001	14	175001	CopyNumberAlteration=DEL
Bear	14	185001	14	375001	CopyNumberAlteration=DEL
Bear	14	455001	14	1185001	CopyNumberAlteration=GAIN
Bear	14	1195001	14	2325001	CopyNumberAlteration=GAIN
Bear	14	2335001	14	2855001	CopyNumberAlteration=GAIN
Bear	14	2865001	14	60965001	CopyNumberAlteration=GAIN
Bear	15	5001	15	56765001	CopyNumberAlteration=GAIN
Bear	15	56775001	15	64185001	CopyNumberAlteration=DEL
Bear	16	5001	16	305001	CopyNumberAlteration=DEL
Bear	16	315001	16	54025001	CopyNumberAlteration=DEL
Bear	16	54035001	16	54225001	CopyNumberAlteration=DEL
Bear	16	54235001	16	59625001	CopyNumberAlteration=DEL
Bear	17	5001	17	37795001	CopyNumberAlteration=GAIN
Bear	17	37805001	17	37835001	CopyNumberAlteration=DEL
Bear	17	37845001	17	40505001	CopyNumberAlteration=GAIN
Bear	17	40515001	17	47525001	CopyNumberAlteration=DEL
Bear	17	47535001	17	64285001	CopyNumberAlteration=GAIN
Bear	18	5001	18	4745001	CopyNumberAlteration=GAIN
Bear	18	4755001	18	4775001	CopyNumberAlteration=DEL
Bear	18	4785001	18	5995001	CopyNumberAlteration=GAIN
Bear	18	6005001	18	11325001	CopyNumberAlteration=GAIN
Bear	18	11335001	18	11425001	CopyNumberAlteration=DEL
Bear	18	11435001	18	12035001	CopyNumberAlteration=GAIN
Bear	18	12045001	18	12695001	CopyNumberAlteration=GAIN
Bear	18	12705001	18	26315001	CopyNumberAlteration=GAIN
Bear	18	26325001	18	30215001	CopyNumberAlteration=GAIN
Bear	18	30225001	18	30255001	CopyNumberAlteration=GAIN
Bear	18	30265001	18	31385001	CopyNumberAlteration=GAIN
Bear	18	31395001	18	35865001	CopyNumberAlteration=GAIN
Bear	18	35875001	18	36775001	CopyNumberAlteration=GAIN
Bear	18	36785001	18	38905001	CopyNumberAlteration=GAIN
Bear	18	38915001	18	39255001	CopyNumberAlteration=GAIN
Bear	18	39265001	18	39325001	CopyNumberAlteration=GAIN
Bear	18	39335001	18	40745001	CopyNumberAlteration=GAIN
Bear	18	40755001	18	40785001	CopyNumberAlteration=DEL
Bear	18	40795001	18	41375001	CopyNumberAlteration=GAIN
Bear	18	41385001	18	45385001	CopyNumberAlteration=GAIN
Bear	18	45395001	18	45415001	CopyNumberAlteration=GAIN
Bear	18	45425001	18	51505001	CopyNumberAlteration=GAIN
Bear	18	51515001	18	51595001	CopyNumberAlteration=DEL
Bear	18	51605001	18	55345001	CopyNumberAlteration=GAIN
Bear	18	55355001	18	55835001	CopyNumberAlteration=GAIN
Bear	19	5001	19	53735001	CopyNumberAlteration=DEL
Bear	2	5001	2	1405001	CopyNumberAlteration=GAIN
Bear	2	1415001	2	4045001	CopyNumberAlteration=GAIN
Bear	2	4055001	2	4345001	CopyNumberAlteration=DEL
Bear	2	4355001	2	4985001	CopyNumberAlteration=DEL
Bear	2	4995001	2	5285001	CopyNumberAlteration=DEL
Bear	2	5295001	2	5465001	CopyNumberAlteration=DEL
Bear	2	5475001	2	6745001	CopyNumberAlteration=DEL
Bear	2	6755001	2	9185001	CopyNumberAlteration=GAIN
Bear	2	9195001	2	10415001	CopyNumberAlteration=DEL
Bear	2	10425001	2	14495001	CopyNumberAlteration=GAIN
Bear	2	14505001	2	17155001	CopyNumberAlteration=GAIN
Bear	2	17165001	2	18405001	CopyNumberAlteration=GAIN
Bear	2	18415001	2	20555001	CopyNumberAlteration=GAIN
Bear	2	20565001	2	21205001	CopyNumberAlteration=GAIN
Bear	2	21215001	2	23195001	CopyNumberAlteration=GAIN
Bear	2	23205001	2	23245001	CopyNumberAlteration=GAIN
Bear	2	23255001	2	24955001	CopyNumberAlteration=GAIN
Bear	2	24965001	2	25805001	CopyNumberAlteration=GAIN
Bear	2	25815001	2	25845001	CopyNumberAlteration=DEL
Bear	2	25855001	2	29285001	CopyNumberAlteration=GAIN
Bear	2	29295001	2	32415001	CopyNumberAlteration=GAIN
Bear	2	32425001	2	33735001	CopyNumberAlteration=GAIN
Bear	2	33745001	2	36165001	CopyNumberAlteration=GAIN
Bear	2	36175001	2	36245001	CopyNumberAlteration=DEL
Bear	2	36255001	2	46815001	CopyNumberAlteration=GAIN
Bear	2	46825001	2	46845001	CopyNumberAlteration=GAIN
Bear	2	46855001	2	49115001	CopyNumberAlteration=GAIN
Bear	2	49125001	2	50385001	CopyNumberAlteration=GAIN
Bear	2	50395001	2	52605001	CopyNumberAlteration=GAIN
Bear	2	52615001	2	52645001	CopyNumberAlteration=DEL
Bear	2	52655001	2	57785001	CopyNumberAlteration=GAIN
Bear	2	57795001	2	58295001	CopyNumberAlteration=GAIN
Bear	2	58305001	2	58365001	CopyNumberAlteration=DEL
Bear	2	58375001	2	59515001	CopyNumberAlteration=GAIN
Bear	2	59525001	2	59685001	CopyNumberAlteration=DEL
Bear	2	59695001	2	65265001	CopyNumberAlteration=DEL
Bear	2	65275001	2	65305001	CopyNumberAlteration=DEL
Bear	2	65315001	2	67785001	CopyNumberAlteration=DEL
Bear	2	67795001	2	70265001	CopyNumberAlteration=DEL
Bear	2	70275001	2	71565001	CopyNumberAlteration=DEL
Bear	2	71575001	2	73845001	CopyNumberAlteration=DEL
Bear	2	73855001	2	79815001	CopyNumberAlteration=GAIN
Bear	2	79825001	2	80925001	CopyNumberAlteration=GAIN
Bear	2	80935001	2	82255001	CopyNumberAlteration=GAIN
Bear	2	82265001	2	83755001	CopyNumberAlteration=GAIN
Bear	2	83765001	2	83925001	CopyNumberAlteration=GAIN
Bear	2	83935001	2	84145001	CopyNumberAlteration=GAIN
Bear	2	84155001	2	85425001	CopyNumberAlteration=GAIN
Bear	20	5001	20	58125001	CopyNumberAlteration=GAIN
Bear	21	5001	21	50855001	CopyNumberAlteration=DEL
Bear	22	5001	22	75001	CopyNumberAlteration=GAIN
Bear	22	85001	22	6125001	CopyNumberAlteration=DEL
Bear	22	6135001	22	6345001	CopyNumberAlteration=DEL
Bear	22	6355001	22	10025001	CopyNumberAlteration=DEL
Bear	22	10035001	22	26975001	CopyNumberAlteration=DEL
Bear	22	26985001	22	31395001	CopyNumberAlteration=DEL
Bear	22	31405001	22	32365001	CopyNumberAlteration=DEL
Bear	22	32375001	22	33475001	CopyNumberAlteration=DEL
Bear	22	33485001	22	45435001	CopyNumberAlteration=DEL
Bear	22	45445001	22	50135001	CopyNumberAlteration=DEL
Bear	22	50145001	22	57015001	CopyNumberAlteration=DEL
Bear	22	57025001	22	59455001	CopyNumberAlteration=DEL
Bear	22	59465001	22	60125001	CopyNumberAlteration=DEL
Bear	22	60135001	22	61435001	CopyNumberAlteration=DEL
Bear	23	5001	23	20495001	CopyNumberAlteration=DEL
Bear	23	20505001	23	20725001	CopyNumberAlteration=GAIN
Bear	23	20735001	23	50995001	CopyNumberAlteration=DEL
Bear	23	51005001	23	51035001	CopyNumberAlteration=GAIN
Bear	23	51045001	23	52285001	CopyNumberAlteration=DEL
Bear	24	5001	24	3325001	CopyNumberAlteration=GAIN
Bear	24	3335001	24	3885001	CopyNumberAlteration=GAIN
Bear	24	3895001	24	4395001	CopyNumberAlteration=GAIN
Bear	24	4405001	24	6685001	CopyNumberAlteration=GAIN
Bear	24	6695001	24	15915001	CopyNumberAlteration=GAIN
Bear	24	15925001	24	18625001	CopyNumberAlteration=GAIN
Bear	24	18635001	24	19235001	CopyNumberAlteration=GAIN
Bear	24	19245001	24	19395001	CopyNumberAlteration=GAIN
Bear	24	19405001	24	37715001	CopyNumberAlteration=GAIN
Bear	24	37725001	24	45935001	CopyNumberAlteration=GAIN
Bear	24	45945001	24	47695001	CopyNumberAlteration=GAIN
Bear	25	5001	25	50715001	CopyNumberAlteration=GAIN
Bear	25	50725001	25	50755001	CopyNumberAlteration=GAIN
Bear	25	50765001	25	51625001	CopyNumberAlteration=GAIN
Bear	26	5001	26	25495001	CopyNumberAlteration=GAIN
Bear	26	25505001	26	25605001	CopyNumberAlteration=DEL
Bear	26	25615001	26	27325001	CopyNumberAlteration=GAIN
Bear	26	27335001	26	27415001	CopyNumberAlteration=DEL
Bear	26	27425001	26	31315001	CopyNumberAlteration=GAIN
Bear	26	31325001	26	31835001	CopyNumberAlteration=GAIN
Bear	26	31845001	26	35035001	CopyNumberAlteration=DEL
Bear	26	35045001	26	38955001	CopyNumberAlteration=GAIN
Bear	27	5001	27	635001	CopyNumberAlteration=DEL
Bear	27	645001	27	7105001	CopyNumberAlteration=DEL
Bear	27	7115001	27	26625001	CopyNumberAlteration=GAIN
Bear	27	26635001	27	28285001	CopyNumberAlteration=DEL
Bear	27	28295001	27	29835001	CopyNumberAlteration=GAIN
Bear	27	29845001	27	30515001	CopyNumberAlteration=DEL
Bear	27	30525001	27	30745001	CopyNumberAlteration=GAIN
Bear	27	30755001	27	40085001	CopyNumberAlteration=DEL
Bear	27	40095001	27	41945001	CopyNumberAlteration=GAIN
Bear	27	41955001	27	45875001	CopyNumberAlteration=DEL
Bear	28	5001	28	11415001	CopyNumberAlteration=GAIN
Bear	28	11425001	28	12265001	CopyNumberAlteration=GAIN
Bear	28	12275001	28	16815001	CopyNumberAlteration=GAIN
Bear	28	16825001	28	20965001	CopyNumberAlteration=GAIN
Bear	28	20975001	28	21665001	CopyNumberAlteration=GAIN
Bear	28	21675001	28	22105001	CopyNumberAlteration=GAIN
Bear	28	22115001	28	23195001	CopyNumberAlteration=GAIN
Bear	28	23205001	28	23505001	CopyNumberAlteration=GAIN
Bear	28	23515001	28	37005001	CopyNumberAlteration=GAIN
Bear	28	37015001	28	39995001	CopyNumberAlteration=GAIN
Bear	28	40005001	28	40935001	CopyNumberAlteration=GAIN
Bear	28	40945001	28	41175001	CopyNumberAlteration=GAIN
Bear	29	5001	29	35001	CopyNumberAlteration=DEL
Bear	29	45001	29	1415001	CopyNumberAlteration=DEL
Bear	29	1425001	29	4505001	CopyNumberAlteration=DEL
Bear	29	4515001	29	6945001	CopyNumberAlteration=GAIN
Bear	29	6955001	29	7095001	CopyNumberAlteration=GAIN
Bear	29	7105001	29	7585001	CopyNumberAlteration=GAIN
Bear	29	7595001	29	10955001	CopyNumberAlteration=GAIN
Bear	29	10965001	29	15955001	CopyNumberAlteration=GAIN
Bear	29	15965001	29	16175001	CopyNumberAlteration=GAIN
Bear	29	16185001	29	16815001	CopyNumberAlteration=GAIN
Bear	29	16825001	29	21565001	CopyNumberAlteration=DEL
Bear	29	21575001	29	22845001	CopyNumberAlteration=DEL
Bear	29	22855001	29	38665001	CopyNumberAlteration=DEL
Bear	29	38675001	29	39705001	CopyNumberAlteration=DEL
Bear	29	39715001	29	40755001	CopyNumberAlteration=DEL
Bear	29	40765001	29	41845001	CopyNumberAlteration=DEL
Bear	3	5001	3	91885001	CopyNumberAlteration=GAIN
Bear	30	5001	30	13405001	CopyNumberAlteration=DEL
Bear	30	13415001	30	13985001	CopyNumberAlteration=GAIN
Bear	30	13995001	30	14565001	CopyNumberAlteration=DEL
Bear	30	14575001	30	15265001	CopyNumberAlteration=DEL
Bear	30	15275001	30	15455001	CopyNumberAlteration=GAIN
Bear	30	15465001	30	15775001	CopyNumberAlteration=GAIN
Bear	30	15785001	30	16085001	CopyNumberAlteration=GAIN
Bear	30	16095001	30	16275001	CopyNumberAlteration=GAIN
Bear	30	16285001	30	16475001	CopyNumberAlteration=GAIN
Bear	30	16485001	30	16785001	CopyNumberAlteration=GAIN
Bear	30	16795001	30	17065001	CopyNumberAlteration=GAIN
Bear	30	17075001	30	17805001	CopyNumberAlteration=GAIN
Bear	30	17815001	30	17915001	CopyNumberAlteration=GAIN
Bear	30	17925001	30	18395001	CopyNumberAlteration=GAIN
Bear	30	18405001	30	18425001	CopyNumberAlteration=GAIN
Bear	30	18435001	30	19205001	CopyNumberAlteration=GAIN
Bear	30	19215001	30	19365001	CopyNumberAlteration=GAIN
Bear	30	19375001	30	19435001	CopyNumberAlteration=GAIN
Bear	30	19445001	30	19765001	CopyNumberAlteration=GAIN
Bear	30	19775001	30	20135001	CopyNumberAlteration=GAIN
Bear	30	20145001	30	20585001	CopyNumberAlteration=GAIN
Bear	30	20595001	30	21125001	CopyNumberAlteration=GAIN
Bear	30	21135001	30	21235001	CopyNumberAlteration=GAIN
Bear	30	21245001	30	23425001	CopyNumberAlteration=GAIN
Bear	30	23435001	30	24125001	CopyNumberAlteration=GAIN
Bear	30	24135001	30	24475001	CopyNumberAlteration=GAIN
Bear	30	24485001	30	27365001	CopyNumberAlteration=GAIN
Bear	30	27375001	30	28455001	CopyNumberAlteration=GAIN
Bear	30	28465001	30	36415001	CopyNumberAlteration=GAIN
Bear	30	36425001	30	36825001	CopyNumberAlteration=GAIN
Bear	30	36835001	30	39475001	CopyNumberAlteration=GAIN
Bear	30	39485001	30	40205001	CopyNumberAlteration=GAIN
Bear	31	5001	31	39895001	CopyNumberAlteration=DEL
Bear	32	5001	32	7475001	CopyNumberAlteration=GAIN
Bear	32	7485001	32	8385001	CopyNumberAlteration=GAIN
Bear	32	8395001	32	12485001	CopyNumberAlteration=GAIN
Bear	32	12495001	32	14695001	CopyNumberAlteration=DEL
Bear	32	14705001	32	15035001	CopyNumberAlteration=DEL
Bear	32	15045001	32	16915001	CopyNumberAlteration=GAIN
Bear	32	16925001	32	18035001	CopyNumberAlteration=GAIN
Bear	32	18045001	32	38735001	CopyNumberAlteration=DEL
Bear	32	38745001	32	38805001	CopyNumberAlteration=DEL
Bear	33	5001	33	1475001	CopyNumberAlteration=GAIN
Bear	33	1485001	33	1985001	CopyNumberAlteration=GAIN
Bear	33	1995001	33	3515001	CopyNumberAlteration=GAIN
Bear	33	3525001	33	3975001	CopyNumberAlteration=GAIN
Bear	33	3985001	33	4345001	CopyNumberAlteration=GAIN
Bear	33	4355001	33	14045001	CopyNumberAlteration=DEL
Bear	33	14055001	33	15295001	CopyNumberAlteration=DEL
Bear	33	15305001	33	19755001	CopyNumberAlteration=DEL
Bear	33	19765001	33	22845001	CopyNumberAlteration=DEL
Bear	33	22855001	33	31375001	CopyNumberAlteration=DEL
Bear	34	5001	34	995001	CopyNumberAlteration=GAIN
Bear	34	1005001	34	11005001	CopyNumberAlteration=GAIN
Bear	34	11015001	34	13335001	CopyNumberAlteration=GAIN
Bear	34	13345001	34	14945001	CopyNumberAlteration=GAIN
Bear	34	14955001	34	19165001	CopyNumberAlteration=GAIN
Bear	34	19175001	34	19965001	CopyNumberAlteration=GAIN
Bear	34	19975001	34	20595001	CopyNumberAlteration=GAIN
Bear	34	20605001	34	20645001	CopyNumberAlteration=DEL
Bear	34	20655001	34	20975001	CopyNumberAlteration=DEL
Bear	34	20985001	34	21065001	CopyNumberAlteration=DEL
Bear	34	21075001	34	22745001	CopyNumberAlteration=GAIN
Bear	34	22755001	34	24305001	CopyNumberAlteration=GAIN
Bear	34	24315001	34	27795001	CopyNumberAlteration=GAIN
Bear	34	27805001	34	33355001	CopyNumberAlteration=GAIN
Bear	34	33365001	34	37035001	CopyNumberAlteration=GAIN
Bear	34	37045001	34	42115001	CopyNumberAlteration=GAIN
Bear	35	5001	35	2965001	CopyNumberAlteration=GAIN
Bear	35	2975001	35	3445001	CopyNumberAlteration=GAIN
Bear	35	3455001	35	3495001	CopyNumberAlteration=DEL
Bear	35	3505001	35	15745001	CopyNumberAlteration=GAIN
Bear	35	15755001	35	17115001	CopyNumberAlteration=GAIN
Bear	35	17125001	35	26085001	CopyNumberAlteration=GAIN
Bear	35	26095001	35	26135001	CopyNumberAlteration=DEL
Bear	35	26145001	35	26525001	CopyNumberAlteration=GAIN
Bear	36	5001	36	2665001	CopyNumberAlteration=GAIN
Bear	36	2675001	36	4015001	CopyNumberAlteration=GAIN
Bear	36	4025001	36	4065001	CopyNumberAlteration=GAIN
Bear	36	4075001	36	7685001	CopyNumberAlteration=GAIN
Bear	36	7695001	36	10585001	CopyNumberAlteration=GAIN
Bear	36	10595001	36	10615001	CopyNumberAlteration=GAIN
Bear	36	10625001	36	26775001	CopyNumberAlteration=GAIN
Bear	36	26785001	36	28365001	CopyNumberAlteration=GAIN
Bear	36	28375001	36	30285001	CopyNumberAlteration=GAIN
Bear	36	30295001	36	30805001	CopyNumberAlteration=GAIN
Bear	37	5001	37	3115001	CopyNumberAlteration=DEL
Bear	37	3125001	37	4935001	CopyNumberAlteration=DEL
Bear	37	4945001	37	14305001	CopyNumberAlteration=DEL
Bear	37	14315001	37	16665001	CopyNumberAlteration=DEL
Bear	37	16675001	37	22345001	CopyNumberAlteration=DEL
Bear	37	22355001	37	23345001	CopyNumberAlteration=GAIN
Bear	37	23355001	37	24255001	CopyNumberAlteration=DEL
Bear	37	24265001	37	24305001	CopyNumberAlteration=GAIN
Bear	37	24315001	37	26495001	CopyNumberAlteration=GAIN
Bear	37	26505001	37	30895001	CopyNumberAlteration=DEL
Bear	38	5001	38	2955001	CopyNumberAlteration=DEL
Bear	38	2965001	38	5605001	CopyNumberAlteration=DEL
Bear	38	5615001	38	6625001	CopyNumberAlteration=DEL
Bear	38	6635001	38	13335001	CopyNumberAlteration=DEL
Bear	38	13345001	38	17945001	CopyNumberAlteration=DEL
Bear	38	17955001	38	19865001	CopyNumberAlteration=DEL
Bear	38	19875001	38	20085001	CopyNumberAlteration=DEL
Bear	38	20095001	38	23905001	CopyNumberAlteration=DEL
Bear	4	5001	4	88275001	CopyNumberAlteration=DEL
Bear	5	5001	5	4405001	CopyNumberAlteration=GAIN
Bear	5	4415001	5	5015001	CopyNumberAlteration=GAIN
Bear	5	5025001	5	9015001	CopyNumberAlteration=GAIN
Bear	5	9025001	5	9855001	CopyNumberAlteration=GAIN
Bear	5	9865001	5	11035001	CopyNumberAlteration=GAIN
Bear	5	11045001	5	21345001	CopyNumberAlteration=GAIN
Bear	5	21355001	5	21865001	CopyNumberAlteration=GAIN
Bear	5	21875001	5	24955001	CopyNumberAlteration=GAIN
Bear	5	24965001	5	28575001	CopyNumberAlteration=GAIN
Bear	5	28585001	5	47765001	CopyNumberAlteration=GAIN
Bear	5	47775001	5	50085001	CopyNumberAlteration=GAIN
Bear	5	50095001	5	51025001	CopyNumberAlteration=GAIN
Bear	5	51035001	5	52915001	CopyNumberAlteration=GAIN
Bear	5	52925001	5	53905001	CopyNumberAlteration=DEL
Bear	5	53915001	5	58345001	CopyNumberAlteration=GAIN
Bear	5	58355001	5	59675001	CopyNumberAlteration=GAIN
Bear	5	59685001	5	71315001	CopyNumberAlteration=GAIN
Bear	5	71325001	5	72365001	CopyNumberAlteration=GAIN
Bear	5	72375001	5	72485001	CopyNumberAlteration=GAIN
Bear	5	72495001	5	74675001	CopyNumberAlteration=GAIN
Bear	5	74685001	5	78185001	CopyNumberAlteration=GAIN
Bear	5	78195001	5	78395001	CopyNumberAlteration=GAIN
Bear	5	78405001	5	78465001	CopyNumberAlteration=DEL
Bear	5	78475001	5	78855001	CopyNumberAlteration=GAIN
Bear	5	78865001	5	79655001	CopyNumberAlteration=GAIN
Bear	5	79665001	5	82995001	CopyNumberAlteration=GAIN
Bear	5	83005001	5	88915001	CopyNumberAlteration=GAIN
Bear	6	5001	6	1435001	CopyNumberAlteration=GAIN
Bear	6	1445001	6	5315001	CopyNumberAlteration=GAIN
Bear	6	5325001	6	13385001	CopyNumberAlteration=GAIN
Bear	6	13395001	6	14315001	CopyNumberAlteration=GAIN
Bear	6	14325001	6	17575001	CopyNumberAlteration=GAIN
Bear	6	17585001	6	19475001	CopyNumberAlteration=DEL
Bear	6	19485001	6	20965001	CopyNumberAlteration=DEL
Bear	6	20975001	6	21295001	CopyNumberAlteration=DEL
Bear	6	21305001	6	21765001	CopyNumberAlteration=GAIN
Bear	6	21775001	6	28005001	CopyNumberAlteration=DEL
Bear	6	28015001	6	28775001	CopyNumberAlteration=GAIN
Bear	6	28785001	6	28915001	CopyNumberAlteration=GAIN
Bear	6	28925001	6	30535001	CopyNumberAlteration=GAIN
Bear	6	30545001	6	30795001	CopyNumberAlteration=GAIN
Bear	6	30805001	6	30935001	CopyNumberAlteration=GAIN
Bear	6	30945001	6	31475001	CopyNumberAlteration=GAIN
Bear	6	31485001	6	31635001	CopyNumberAlteration=GAIN
Bear	6	31645001	6	31955001	CopyNumberAlteration=GAIN
Bear	6	31965001	6	32465001	CopyNumberAlteration=DEL
Bear	6	32475001	6	32605001	CopyNumberAlteration=GAIN
Bear	6	32615001	6	32875001	CopyNumberAlteration=DEL
Bear	6	32885001	6	33675001	CopyNumberAlteration=GAIN
Bear	6	33685001	6	33775001	CopyNumberAlteration=GAIN
Bear	6	33785001	6	35905001	CopyNumberAlteration=DEL
Bear	6	35915001	6	43845001	CopyNumberAlteration=DEL
Bear	6	43855001	6	48435001	CopyNumberAlteration=DEL
Bear	6	48445001	6	54375001	CopyNumberAlteration=DEL
Bear	6	54385001	6	55825001	CopyNumberAlteration=DEL
Bear	6	55835001	6	63925001	CopyNumberAlteration=DEL
Bear	6	63935001	6	68325001	CopyNumberAlteration=DEL
Bear	6	68335001	6	70015001	CopyNumberAlteration=DEL
Bear	6	70025001	6	70095001	CopyNumberAlteration=DEL
Bear	6	70105001	6	76895001	CopyNumberAlteration=DEL
Bear	6	76905001	6	77565001	CopyNumberAlteration=DEL
Bear	7	5001	7	39405001	CopyNumberAlteration=DEL
Bear	7	39415001	7	45935001	CopyNumberAlteration=GAIN
Bear	7	45945001	7	63635001	CopyNumberAlteration=GAIN
Bear	7	63645001	7	65135001	CopyNumberAlteration=GAIN
Bear	7	65145001	7	67555001	CopyNumberAlteration=GAIN
Bear	7	67565001	7	69315001	CopyNumberAlteration=GAIN
Bear	7	69325001	7	70345001	CopyNumberAlteration=GAIN
Bear	7	70355001	7	74485001	CopyNumberAlteration=GAIN
Bear	7	74495001	7	76185001	CopyNumberAlteration=GAIN
Bear	7	76195001	7	77405001	CopyNumberAlteration=GAIN
Bear	7	77415001	7	80105001	CopyNumberAlteration=GAIN
Bear	7	80115001	7	80905001	CopyNumberAlteration=GAIN
Bear	7	80915001	7	80965001	CopyNumberAlteration=GAIN
Bear	8	5001	8	475001	CopyNumberAlteration=DEL
Bear	8	485001	8	735001	CopyNumberAlteration=DEL
Bear	8	745001	8	1665001	CopyNumberAlteration=DEL
Bear	8	1675001	8	2195001	CopyNumberAlteration=DEL
Bear	8	2205001	8	2395001	CopyNumberAlteration=DEL
Bear	8	2405001	8	2585001	CopyNumberAlteration=DEL
Bear	8	2595001	8	2935001	CopyNumberAlteration=DEL
Bear	8	2945001	8	4605001	CopyNumberAlteration=DEL
Bear	8	4615001	8	16925001	CopyNumberAlteration=DEL
Bear	8	16935001	8	17235001	CopyNumberAlteration=DEL
Bear	8	17245001	8	25915001	CopyNumberAlteration=DEL
Bear	8	25925001	8	31375001	CopyNumberAlteration=DEL
Bear	8	31385001	8	33255001	CopyNumberAlteration=DEL
Bear	8	33265001	8	52445001	CopyNumberAlteration=DEL
Bear	8	52455001	8	52565001	CopyNumberAlteration=DEL
Bear	8	52575001	8	61405001	CopyNumberAlteration=DEL
Bear	8	61415001	8	62195001	CopyNumberAlteration=DEL
Bear	8	62205001	8	67725001	CopyNumberAlteration=DEL
Bear	8	67735001	8	68905001	CopyNumberAlteration=DEL
Bear	8	68915001	8	69885001	CopyNumberAlteration=DEL
Bear	8	69895001	8	73105001	CopyNumberAlteration=DEL
Bear	8	73115001	8	73665001	CopyNumberAlteration=DEL
Bear	8	73675001	8	74105001	CopyNumberAlteration=DEL
Bear	8	74115001	8	74325001	CopyNumberAlteration=DEL
Bear	9	5001	9	7555001	CopyNumberAlteration=GAIN
Bear	9	7565001	9	7795001	CopyNumberAlteration=GAIN
Bear	9	7805001	9	7925001	CopyNumberAlteration=GAIN
Bear	9	7935001	9	8545001	CopyNumberAlteration=GAIN
Bear	9	8555001	9	8845001	CopyNumberAlteration=GAIN
Bear	9	8855001	9	40515001	CopyNumberAlteration=GAIN
Bear	9	40525001	9	45805001	CopyNumberAlteration=DEL
Bear	9	45815001	9	47035001	CopyNumberAlteration=GAIN
Bear	9	47045001	9	47315001	CopyNumberAlteration=GAIN
Bear	9	47325001	9	61065001	CopyNumberAlteration=GAIN
Bear	X	5001	X	71745001	CopyNumberAlteration=DEL
Bear	X	71755001	X	72225001	CopyNumberAlteration=DEL
Bear	X	72235001	X	123865001	CopyNumberAlteration=DEL
Bear	10	2699767	1	118537668	BND
Bear	10	64797389	1	17582162	BND
Bear	10	64797400	1	17582136	BND
Bear	11	18933731	1	110439838	BND
Bear	11	34987843	10	22843987	BND
Bear	12	4525020	10	23324933	BND
Bear	12	43349370	1	45963390	BND
Bear	13	60975491	10	53111298	BND
Bear	14	26075321	10	21930692	BND
Bear	14	32945916	10	11052335	BND
Bear	14	37979722	10	4193627	BND
Bear	14	44142579	12	49916905	BND
Bear	14	44287858	1	53354023	BND
Bear	14	47755076	11	17960254	BND
Bear	15	5664325	12	15674345	BND
Bear	15	18387700	1	86865278	BND
Bear	15	35248560	11	40240350	BND
Bear	15	35248750	11	40240363	BND
Bear	15	37774859	1	111548823	BND
Bear	15	41588393	12	22241221	BND
Bear	15	48062186	11	46391382	BND
Bear	16	12282361	15	9961109	BND
Bear	16	27016148	13	46794157	BND
Bear	16	32388477	15	18365343	BND
Bear	16	33532207	11	72804920	BND
Bear	16	35539323	12	5630809	BND
Bear	16	40036605	13	49933069	BND
Bear	16	57803945	13	49261531	BND
Bear	17	10050288	16	24017411	BND
Bear	17	20954207	12	25675622	BND
Bear	17	20954220	16	22426439	BND
Bear	17	20960572	15	39606515	BND
Bear	17	20960585	15	39606349	BND
Bear	17	31492472	13	52439403	BND
Bear	17	35102634	15	61141995	BND
Bear	17	40164520	14	44518642	BND
Bear	18	6456840	11	27099388	BND
Bear	18	13111872	17	14335695	BND
Bear	18	20786073	14	34307616	BND
Bear	18	23204206	1	108028741	BND
Bear	18	30529753	11	66467294	BND
Bear	18	34130529	10	24135644	BND
Bear	18	35518440	16	7353040	BND
Bear	18	35930731	13	53076162	BND
Bear	18	36657691	15	7657651	BND
Bear	18	38163672	1	85896548	BND
Bear	18	53860646	16	45356193	BND
Bear	18	53860657	17	33821155	BND
Bear	19	10354090	11	12378218	BND
Bear	19	19810774	1	6273659	BND
Bear	19	27611935	11	19754707	BND
Bear	19	27738204	13	55804649	BND
Bear	19	32720705	16	37728109	BND
Bear	19	38072914	17	18443299	BND
Bear	19	43131492	10	2858261	BND
Bear	19	44097084	11	17575254	BND
Bear	19	44325274	14	27426277	BND
Bear	2	20717919	1	100720540	BND
Bear	2	22929364	1	119379442	BND
Bear	2	36888410	19	46898080	BND
Bear	2	42276164	17	18439740	BND
Bear	2	45893619	15	11822170	BND
Bear	2	47623832	10	36842993	BND
Bear	2	55043194	17	5165619	BND
Bear	2	57856407	17	64145406	BND
Bear	2	62655299	13	25125348	BND
Bear	2	72653307	11	41425221	BND
Bear	20	1710992	16	35883680	BND
Bear	20	5011010	17	24041051	BND
Bear	20	5143384	1	75841981	BND
Bear	20	19386257	17	44557781	BND
Bear	20	23213916	17	38189807	BND
Bear	20	31990554	19	32030589	BND
Bear	20	31990571	19	32014591	BND
Bear	20	33780065	2	24287490	BND
Bear	20	36705016	14	55033030	BND
Bear	20	37548528	2	30852394	BND
Bear	20	52001251	10	40152740	BND
Bear	20	53674181	14	24389913	BND
Bear	20	56405653	17	52216850	BND
Bear	21	7363273	12	8932337	BND
Bear	21	14924702	1	19362240	BND
Bear	21	20950471	1	28951696	BND
Bear	21	24375280	15	6119498	BND
Bear	21	33052154	2	68730746	BND
Bear	21	40408596	14	50495739	BND
Bear	21	43452471	1	53018946	BND
Bear	21	43452480	1	53015833	BND
Bear	22	4033642	10	40151784	BND
Bear	22	4033668	10	40151799	BND
Bear	22	11520014	20	21418480	BND
Bear	22	14151187	1	37372562	BND
Bear	22	16155286	12	37028656	BND
Bear	22	21611250	11	71338832	BND
Bear	22	23022705	2	52427081	BND
Bear	22	28956946	2	41524061	BND
Bear	22	29371470	10	45241346	BND
Bear	22	29371591	10	45241361	BND
Bear	23	148082	22	31130636	BND
Bear	23	10690309	2	54337193	BND
Bear	23	10690326	2	54337002	BND
Bear	23	10991744	18	19734565	BND
Bear	23	11764976	14	36728883	BND
Bear	23	20706000	18	38063496	BND
Bear	23	27261360	15	46489322	BND
Bear	23	29832544	20	40349852	BND
Bear	23	33376641	2	52222148	BND
Bear	23	34337699	18	866255	BND
Bear	23	50556638	1	93150364	BND
Bear	23	50832442	12	5753656	BND
Bear	23	50832447	12	5753873	BND
Bear	24	3396271	1	34541486	BND
Bear	24	7864703	14	44142572	BND
Bear	24	16481026	22	56122955	BND
Bear	24	21709862	18	13880246	BND
Bear	24	25350978	13	773041	BND
Bear	24	37111973	18	43349161	BND
Bear	24	39411140	1	11205017	BND
Bear	24	47353553	11	57385243	BND
Bear	24	47369931	11	57385258	BND
Bear	25	1705511	15	26668743	BND
Bear	25	7294026	18	16776890	BND
Bear	25	8402949	13	27580475	BND
Bear	25	8946546	17	31217454	BND
Bear	25	9968694	19	30557432	BND
Bear	25	11650133	14	28908325	BND
Bear	25	12086983	14	26690216	BND
Bear	25	15181035	2	42880087	BND
Bear	25	17617796	23	17488777	BND
Bear	25	18216397	24	23354453	BND
Bear	25	18879137	23	36616271	BND
Bear	25	19783461	10	2091579	BND
Bear	25	20254939	21	25875988	BND
Bear	25	24812124	17	32364067	BND
Bear	25	39162117	13	486484	BND
Bear	25	41259351	24	32690977	BND
Bear	25	42314477	1	88266971	BND
Bear	25	47936976	1	52135515	BND
Bear	25	49101966	22	50240575	BND
Bear	26	6973265	21	36673354	BND
Bear	26	7620315	24	34521177	BND
Bear	26	9920278	13	26317212	BND
Bear	26	10894700	1	88908341	BND
Bear	26	16060492	25	19342936	BND
Bear	26	23757713	13	45270094	BND
Bear	26	29793315	20	43859196	BND
Bear	26	30315116	20	52528772	BND
Bear	26	34253946	15	28490522	BND
Bear	26	36566738	23	47726928	BND
Bear	27	219804	20	49973876	BND
Bear	27	10464341	23	28478019	BND
Bear	27	20846432	1	102424362	BND
Bear	27	23547906	1	18339717	BND
Bear	27	25036379	19	10855907	BND
Bear	27	29247072	2	81747967	BND
Bear	27	33627300	15	54923772	BND
Bear	27	35987914	12	45682014	BND
Bear	27	41428796	10	23622990	BND
Bear	27	43937899	10	14705344	BND
Bear	27	43938056	10	14705327	BND
Bear	27	45167847	10	37552340	BND
Bear	27	45789277	10	14569973	BND
Bear	28	6580164	1	60442075	BND
Bear	28	6580177	1	60442242	BND
Bear	28	9844453	12	1378172	BND
Bear	28	14905247	15	50032911	BND
Bear	28	14945910	21	48006946	BND
Bear	28	28581651	19	19790292	BND
Bear	28	29924417	14	36255479	BND
Bear	28	30443064	16	4689411	BND
Bear	28	31071935	27	37495452	BND
Bear	28	31690289	1	16529953	BND
Bear	28	33801652	12	24258310	BND
Bear	28	35867222	10	46496328	BND
Bear	28	35986496	2	67431949	BND
Bear	28	38694771	17	43326702	BND
Bear	29	4780876	17	46322422	BND
Bear	3	7042910	29	170585	BND
Bear	3	8442985	23	33376640	BND
Bear	3	9770587	20	23013393	BND
Bear	3	17083625	25	10249834	BND
Bear	3	17295380	14	6031115	BND
Bear	3	17912879	23	20436924	BND
Bear	3	17964753	1	69488773	BND
Bear	3	18342451	15	54716677	BND
Bear	3	21889702	2	68840811	BND
Bear	3	22190316	19	3202889	BND
Bear	3	26596854	16	16278580	BND
Bear	3	26605331	13	49925692	BND
Bear	3	27629740	1	115807139	BND
Bear	3	33251296	16	22980477	BND
Bear	3	41486186	2	41612256	BND
Bear	3	47299319	10	8643526	BND
Bear	3	47707310	1	29847199	BND
Bear	3	47865328	18	53676885	BND
Bear	3	53739951	18	50563684	BND
Bear	3	54555509	19	24383433	BND
Bear	3	57028903	1	21874993	BND
Bear	3	57267681	23	51681283	BND
Bear	3	57665267	15	55242336	BND
Bear	3	59829042	20	55111278	BND
Bear	3	61744906	13	6620622	BND
Bear	3	67426013	18	30123485	BND
Bear	3	73682757	2	34724866	BND
Bear	3	74813949	15	48408409	BND
Bear	3	74813963	24	21434787	BND
Bear	3	76032483	15	11802146	BND
Bear	3	77228229	15	6627804	BND
Bear	3	77228236	17	60027859	BND
Bear	3	80397950	15	55490133	BND
Bear	3	88147407	1	82704698	BND
Bear	3	88529593	1	31375598	BND
Bear	30	4579007	12	47713783	BND
Bear	30	9291444	23	21379702	BND
Bear	30	12512030	10	11326079	BND
Bear	30	12512233	10	9183778	BND
Bear	30	15273366	10	12504144	BND
Bear	30	15273368	10	6214094	BND
Bear	30	15305454	12	30898889	BND
Bear	30	15469500	1	59262057	BND
Bear	30	15539911	10	1831482	BND
Bear	30	15549167	10	11251133	BND
Bear	30	15567390	10	11240415	BND
Bear	30	16380625	10	10907368	BND
Bear	30	16648992	10	12179855	BND
Bear	30	16759225	10	9030850	BND
Bear	30	17070910	10	11091963	BND
Bear	30	17253251	3	17468693	BND
Bear	30	17436226	11	36588183	BND
Bear	30	17705944	10	1892540	BND
Bear	30	17770730	1	85216190	BND
Bear	30	17848964	10	11177032	BND
Bear	30	17905881	10	1899010	BND
Bear	30	19770777	10	11732436	BND
Bear	30	20107107	10	9051682	BND
Bear	30	20581158	10	12241935	BND
Bear	30	20651330	10	36979583	BND
Bear	30	21484963	10	8962503	BND
Bear	30	22342543	10	9080032	BND
Bear	30	22344701	10	9081498	BND
Bear	30	22348445	10	9078007	BND
Bear	30	23438288	12	69493657	BND
Bear	30	23656780	10	10420356	BND
Bear	30	23948968	10	1820783	BND
Bear	30	23960206	10	11242902	BND
Bear	30	23978957	10	11234024	BND
Bear	30	24135508	2	41518623	BND
Bear	30	29678064	28	38998353	BND
Bear	30	31986256	10	11477326	BND
Bear	30	38194372	3	88404541	BND
Bear	31	7893767	21	26611793	BND
Bear	31	8133050	20	13702863	BND
Bear	31	25929135	25	47073331	BND
Bear	31	27643766	3	73984950	BND
Bear	32	2272750	1	100761839	BND
Bear	32	2378612	27	27064972	BND
Bear	32	2402195	1	25585729	BND
Bear	32	3755096	16	45156867	BND
Bear	32	3864529	11	22726668	BND
Bear	32	6760296	1	31085028	BND
Bear	32	6851886	27	15988845	BND
Bear	32	9620297	18	46766767	BND
Bear	32	9731040	23	11207008	BND
Bear	32	11556991	26	16178498	BND
Bear	32	12406527	24	20402982	BND
Bear	32	17104281	22	48782250	BND
Bear	32	19831410	1	35508919	BND
Bear	32	24036509	27	40870134	BND
Bear	32	30943571	1	101195192	BND
Bear	32	34366005	3	73239244	BND
Bear	32	35024179	14	38833617	BND
Bear	32	35130322	23	2491071	BND
Bear	33	372628	16	46076676	BND
Bear	33	3451664	26	32472707	BND
Bear	33	4598297	15	63298032	BND
Bear	33	4928238	15	58722003	BND
Bear	33	14509746	1	119559153	BND
Bear	33	16806895	17	36096231	BND
Bear	33	18132444	17	19402737	BND
Bear	33	18647959	18	4052886	BND
Bear	33	19446327	21	37586463	BND
Bear	33	19705002	21	22142930	BND
Bear	33	19724038	21	22142935	BND
Bear	33	23165570	21	37507062	BND
Bear	34	2625101	13	49393227	BND
Bear	34	12764171	21	21369426	BND
Bear	34	16868848	10	23241453	BND
Bear	34	22813729	11	23251416	BND
Bear	34	31308534	27	19970667	BND
Bear	34	32041138	12	61833810	BND
Bear	34	33046478	17	35863891	BND
Bear	34	35562800	1	43784097	BND
Bear	34	40439196	27	41748866	BND
Bear	35	4030880	17	20058578	BND
Bear	35	4556110	29	26141323	BND
Bear	35	5493819	10	44591879	BND
Bear	35	7955490	23	27162329	BND
Bear	35	8275159	11	65221856	BND
Bear	35	8833407	1	66263905	BND
Bear	35	12396212	22	43112296	BND
Bear	35	16512278	19	36595034	BND
Bear	35	16512525	19	36595045	BND
Bear	35	22987727	17	10809009	BND
Bear	35	23245578	14	34334776	BND
Bear	35	25179166	10	44383650	BND
Bear	36	3118851	1	83755297	BND
Bear	36	8702300	11	12883026	BND
Bear	36	10348440	11	64257504	BND
Bear	36	12517412	12	2402889	BND
Bear	36	15501638	2	37025557	BND
Bear	36	16306158	2	16011111	BND
Bear	36	19127795	30	29665135	BND
Bear	36	22901837	19	15674722	BND
Bear	36	28366361	23	35262781	BND
Bear	36	28815224	26	18103086	BND
Bear	37	1395917	23	38241753	BND
Bear	37	3619950	25	30251994	BND
Bear	37	6293509	29	19686812	BND
Bear	37	6409426	13	42849759	BND
Bear	37	16849447	30	38524839	BND
Bear	37	18362030	14	46218745	BND
Bear	37	19563223	23	26710169	BND
Bear	37	20946747	12	22219875	BND
Bear	37	21575747	22	29348389	BND
Bear	38	265556	16	33629144	BND
Bear	38	8545025	15	50723617	BND
Bear	38	10314438	14	43953012	BND
Bear	38	11067024	16	19406059	BND
Bear	38	14925607	12	19968621	BND
Bear	38	15100453	22	34332792	BND
Bear	38	20096010	32	18404410	BND
Bear	4	1328604	10	22588221	BND
Bear	4	2480896	30	25245007	BND
Bear	4	3016147	30	15305446	BND
Bear	4	9387574	18	49762831	BND
Bear	4	9428223	10	58076625	BND
Bear	4	9967264	15	58989661	BND
Bear	4	18488767	11	26269628	BND
Bear	4	19698947	20	37765507	BND
Bear	4	19966950	24	23578316	BND
Bear	4	23095737	33	19793881	BND
Bear	4	25621579	14	5902432	BND
Bear	4	29304394	16	41271191	BND
Bear	4	36219673	2	42841498	BND
Bear	4	37810071	11	44436312	BND
Bear	4	43574126	30	13502742	BND
Bear	4	50497253	15	55425931	BND
Bear	4	50537457	35	4887435	BND
Bear	4	52978166	30	15913578	BND
Bear	4	54692662	13	50906611	BND
Bear	4	56945391	34	27352469	BND
Bear	4	59134716	15	14896875	BND
Bear	4	72089005	2	72779725	BND
Bear	4	79514119	29	3142127	BND
Bear	4	79701028	36	11826801	BND
Bear	4	82847942	33	29152739	BND
Bear	4	82873976	31	25111871	BND
Bear	4	83527409	10	16507618	BND
Bear	5	8285822	17	26950958	BND
Bear	5	12055804	16	58031046	BND
Bear	5	12337405	35	15707666	BND
Bear	5	15045208	20	55353292	BND
Bear	5	19649923	16	54070881	BND
Bear	5	25378894	29	14862382	BND
Bear	5	26692984	20	19058383	BND
Bear	5	26730667	24	28046324	BND
Bear	5	26750586	2	8170690	BND
Bear	5	27935952	11	32988550	BND
Bear	5	32640507	34	14092773	BND
Bear	5	33730810	2	40795339	BND
Bear	5	40306774	2	992494	BND
Bear	5	53436577	36	10055878	BND
Bear	5	53720772	1	86850786	BND
Bear	5	56072530	2	81959701	BND
Bear	5	63120849	15	60509647	BND
Bear	5	63192951	34	2726511	BND
Bear	5	64364227	27	36578196	BND
Bear	5	68417911	11	57534476	BND
Bear	5	77347241	11	18705202	BND
Bear	5	79370733	25	19324535	BND
Bear	5	80177720	25	19965119	BND
Bear	5	81173249	15	50166615	BND
Bear	5	82057078	37	23043785	BND
Bear	5	82652625	38	22544455	BND
Bear	5	86892288	22	26166126	BND
Bear	6	1715957	14	5902436	BND
Bear	6	3554952	35	21676430	BND
Bear	6	11743646	10	27295787	BND
Bear	6	13747725	5	29632514	BND
Bear	6	15741979	1	113094373	BND
Bear	6	18153490	5	22633921	BND
Bear	6	22165675	15	50435477	BND
Bear	6	23027393	17	52261844	BND
Bear	6	30996203	34	24365556	BND
Bear	6	37494282	1	27967565	BND
Bear	6	37992709	10	6492304	BND
Bear	6	41665798	30	17732207	BND
Bear	6	42745026	15	11778555	BND
Bear	6	51291665	1	46024681	BND
Bear	6	55344283	16	52164704	BND
Bear	6	56079560	30	18353733	BND
Bear	6	57617872	35	26420263	BND
Bear	6	70283629	10	49411034	BND
Bear	6	73878649	3	53515685	BND
Bear	7	4769206	13	48242826	BND
Bear	7	6617388	21	32567732	BND
Bear	7	6842807	10	7189235	BND
Bear	7	8219314	28	15680408	BND
Bear	7	8972749	32	26754028	BND
Bear	7	15467864	22	44481612	BND
Bear	7	17580105	5	30709539	BND
Bear	7	20596035	18	5067026	BND
Bear	7	21303218	5	57158264	BND
Bear	7	23561116	20	16943087	BND
Bear	7	27960113	38	16571423	BND
Bear	7	29707040	26	28779072	BND
Bear	7	30354818	2	57969196	BND
Bear	7	31335939	21	24981031	BND
Bear	7	31682392	6	14248590	BND
Bear	7	37404749	38	8089858	BND
Bear	7	41785128	10	6732174	BND
Bear	7	41785163	3	79451244	BND
Bear	7	46689383	3	22115021	BND
Bear	7	50238077	15	60225635	BND
Bear	7	53650808	34	913043	BND
Bear	7	54381076	20	1365099	BND
Bear	7	55705008	5	29927889	BND
Bear	7	59543289	25	33760305	BND
Bear	7	71064932	15	42634778	BND
Bear	7	72057202	30	36174764	BND
Bear	7	72524939	3	60807757	BND
Bear	7	74837707	29	16773904	BND
Bear	7	77761508	12	12125357	BND
Bear	7	78940289	16	50882409	BND
Bear	8	9396671	14	19601093	BND
Bear	8	15565989	26	36715165	BND
Bear	8	15646786	1	14364163	BND
Bear	8	17349988	1	33772182	BND
Bear	8	22342861	30	17436227	BND
Bear	8	22567960	2	6155805	BND
Bear	8	22652245	37	4330961	BND
Bear	8	23630504	31	23898770	BND
Bear	8	24413041	10	14157543	BND
Bear	8	26496044	2	16489432	BND
Bear	8	28595730	17	25284412	BND
Bear	8	29239627	5	82652627	BND
Bear	8	29239630	38	22544261	BND
Bear	8	31285349	1	70366085	BND
Bear	8	37180524	7	27757604	BND
Bear	8	41156450	21	13960058	BND
Bear	8	41586229	1	34776532	BND
Bear	8	42328063	13	54367671	BND
Bear	8	44172338	13	52096531	BND
Bear	8	44594791	27	45345932	BND
Bear	8	45498725	6	38712633	BND
Bear	8	46394127	6	16740118	BND
Bear	8	47145411	24	21479581	BND
Bear	8	47265207	31	16185193	BND
Bear	8	47277121	33	30491429	BND
Bear	8	47502312	26	29301154	BND
Bear	8	51418697	14	25818036	BND
Bear	8	52445315	36	5123058	BND
Bear	8	52570794	36	5109209	BND
Bear	8	55121984	13	40912851	BND
Bear	8	66663745	2	16933843	BND
Bear	8	69140725	14	9069359	BND
Bear	8	73002127	30	36525674	BND
Bear	8	74049761	14	38447415	BND
Bear	8	74143864	33	20392649	BND
Bear	8	74237269	2	52467122	BND
Bear	9	3782439	12	65070611	BND
Bear	9	10751063	5	75402351	BND
Bear	9	11024276	20	13196936	BND
Bear	9	12432173	7	50498800	BND
Bear	9	12618458	38	10513274	BND
Bear	9	12798230	11	67040555	BND
Bear	9	13239766	15	35942997	BND
Bear	9	13263362	21	24446094	BND
Bear	9	15354667	15	25603846	BND
Bear	9	18540026	16	29664179	BND
Bear	9	18540029	24	41833999	BND
Bear	9	20036474	30	17776153	BND
Bear	9	20062351	14	28570206	BND
Bear	9	20452664	1	103698594	BND
Bear	9	22233710	27	39982163	BND
Bear	9	23838611	36	30106584	BND
Bear	9	25074311	5	6836189	BND
Bear	9	28577364	26	33910614	BND
Bear	9	30228740	18	35610636	BND
Bear	9	33191250	26	31152826	BND
Bear	9	33876445	17	31249683	BND
Bear	9	35801099	13	18786601	BND
Bear	9	36182860	5	8893084	BND
Bear	9	36310063	25	41286019	BND
Bear	9	36697479	20	5834079	BND
Bear	9	37132086	20	54076108	BND
Bear	9	37404243	16	45023116	BND
Bear	9	40519133	2	58294665	BND
Bear	9	43467926	14	22714168	BND
Bear	9	45812422	2	59538099	BND
Bear	9	45967446	1	94529532	BND
Bear	9	45998673	29	5810303	BND
Bear	9	48203917	38	1265973	BND
Bear	9	52765323	17	59881897	BND
Bear	9	52917941	30	37940512	BND
Bear	9	54802198	38	15164282	BND
Bear	9	55325080	5	46135011	BND
Bear	9	57334608	10	62030575	BND
Bear	9	57826719	33	25365973	BND
Bear	9	57887410	20	761949	BND
Bear	9	59540201	37	18856250	BND
Bear	9	60097029	33	19446328	BND
Bear	MT	11965	21	29427245	BND
Bear	X	10809892	15	12607206	BND
Bear	X	12074128	22	53719595	BND
Bear	X	12517287	19	9567207	BND
Bear	X	12641215	2	42825357	BND
Bear	X	18110559	3	45383846	BND
Bear	X	19401955	25	18147658	BND
Bear	X	20590063	21	7640910	BND
Bear	X	25630420	34	30414632	BND
Bear	X	26023164	2	59632846	BND
Bear	X	30261735	13	60975479	BND
Bear	X	31095025	7	2455314	BND
Bear	X	31549540	9	45953973	BND
Bear	X	33712413	9	28443060	BND
Bear	X	35319162	23	36390637	BND
Bear	X	38346475	21	29238001	BND
Bear	X	39902931	6	10044073	BND
Bear	X	40308958	12	5966764	BND
Bear	X	41825573	22	14013902	BND
Bear	X	47101222	1	4737310	BND
Bear	X	53798334	18	6396537	BND
Bear	X	56891358	21	13536200	BND
Bear	X	58216793	1	65758442	BND
Bear	X	64559580	12	34819567	BND
Bear	X	65281201	23	22440541	BND
Bear	X	65454896	26	36277540	BND
Bear	X	68380607	25	29874333	BND
Bear	X	68534212	25	33632564	BND
Bear	X	72434925	8	43983423	BND
Bear	X	73008634	9	11033239	BND
Bear	X	77520911	10	40435574	BND
Bear	X	85894711	5	45665517	BND
Bear	X	88810891	1	97533498	BND
Bear	X	92991414	17	15822876	BND
Bear	X	97249545	3	10070440	BND
Bear	X	97543000	20	42610605	BND
Bear	X	98039104	8	74251389	BND
Bear	X	98480350	24	35888790	BND
Bear	X	98834769	8	73599309	BND
Bear	X	99191687	29	4736587	BND
Bear	X	99519068	27	41428781	BND
Bear	X	101551046	15	24524589	BND
Bear	X	101882497	30	10968607	BND
Bear	X	106690925	4	76141119	BND
Bear	X	111879612	5	51252629	BND
Bear	X	111899162	7	27561238	BND
Bear	X	115004705	24	15965996	BND
Bear	X	120873578	1	49013283	BND
Bear	X	121708033	30	28411990	BND
Bear	1	4316409	1	4393129	DEL
Bear	1	6273927	1	6276321	DEL
Bear	1	6276557	1	6278717	DEL
Bear	1	6278827	1	6279290	DEL
Bear	1	6278830	1	6281351	DEL
Bear	1	6279390	1	6281351	DEL
Bear	1	6282549	1	6283510	DEL
Bear	1	11556577	1	11558530	DEL
Bear	1	12555340	1	12560791	DEL
Bear	1	21356788	1	21359540	DEL
Bear	1	24673088	1	24673505	DEL
Bear	1	24821065	1	24822021	DEL
Bear	1	26310408	1	26310817	DEL
Bear	1	29578952	1	29580387	DEL
Bear	1	31795878	1	31796486	DEL
Bear	1	31934449	1	31934908	DEL
Bear	1	33335407	1	33339350	DEL
Bear	1	36300360	1	36303476	DEL
Bear	1	37784698	1	37787497	DEL
Bear	1	52004541	1	52005170	DEL
Bear	1	52681594	1	52682279	DEL
Bear	1	54203881	1	54205245	DEL
Bear	1	54382122	1	54382602	DEL
Bear	1	55188665	1	55189114	DEL
Bear	1	58657053	1	58657671	DEL
Bear	1	61454193	1	61454759	DEL
Bear	1	63916235	1	63918216	DEL
Bear	1	69877138	1	69890299	DEL
Bear	1	74991154	1	75127109	DEL
Bear	1	76208228	1	76213192	DEL
Bear	1	83855117	1	83855597	DEL
Bear	1	84078987	1	84085063	DEL
Bear	1	84405838	1	84407902	DEL
Bear	1	86572144	1	86572630	DEL
Bear	1	100718653	1	100719772	DEL
Bear	1	101653313	1	101656266	DEL
Bear	1	103041566	1	103042175	DEL
Bear	1	111548936	1	111557260	DEL
Bear	1	111549394	1	111557260	DEL
Bear	1	111549398	1	111565124	DEL
Bear	1	111557371	1	111565124	DEL
Bear	1	111565282	1	111566202	DEL
Bear	1	111567399	1	111567927	DEL
Bear	1	111568041	1	111568828	DEL
Bear	1	111569185	1	111569597	DEL
Bear	1	111569887	1	111570959	DEL
Bear	1	117259677	1	117260361	DEL
Bear	1	120789352	1	120790642	DEL
Bear	10	3044055	10	9029825	DEL
Bear	10	6214181	10	12504147	DEL
Bear	10	7637080	10	7637861	DEL
Bear	10	8028793	10	8029899	DEL
Bear	10	9778873	10	9779780	DEL
Bear	10	10106329	10	10110031	DEL
Bear	10	14418864	10	14421071	DEL
Bear	10	22426641	10	22427588	DEL
Bear	10	28540067	10	28540621	DEL
Bear	10	36578669	10	36585168	DEL
Bear	10	36796796	10	36800568	DEL
Bear	10	57522972	10	57528376	DEL
Bear	10	62713959	10	62715067	DEL
Bear	11	22718133	11	22719676	DEL
Bear	11	22718137	11	22720949	DEL
Bear	11	22719808	11	22720949	DEL
Bear	11	22721052	11	22722303	DEL
Bear	11	22721059	11	22727455	DEL
Bear	11	22722368	11	22727455	DEL
Bear	11	22722369	11	22732424	DEL
Bear	11	22727573	11	22732424	DEL
Bear	11	30287128	11	30288645	DEL
Bear	11	30336113	11	30340741	DEL
Bear	11	33579400	11	33579995	DEL
Bear	11	34620945	11	34622017	DEL
Bear	11	59048925	11	59055318	DEL
Bear	11	66193173	11	66193640	DEL
Bear	11	70361501	11	70363385	DEL
Bear	11	73487578	11	73488190	DEL
Bear	12	882759	12	2440401	DEL
Bear	12	2163114	12	53286363	DEL
Bear	12	2213312	12	2279259	DEL
Bear	12	4984493	12	4984945	DEL
Bear	12	5630138	12	5630667	DEL
Bear	12	17025652	12	17028708	DEL
Bear	12	17713842	12	17714822	DEL
Bear	12	27472687	12	27478588	DEL
Bear	12	59144300	12	59144786	DEL
Bear	12	71512284	12	71512902	DEL
Bear	13	41401	13	71490	DEL
Bear	13	41403	13	87345	DEL
Bear	13	71602	13	87345	DEL
Bear	13	71603	13	87942	DEL
Bear	13	87416	13	87942	DEL
Bear	13	87419	13	92427	DEL
Bear	13	88065	13	92427	DEL
Bear	13	88067	13	105255	DEL
Bear	13	92524	13	105255	DEL
Bear	13	105351	13	126771	DEL
Bear	13	4763753	13	4764897	DEL
Bear	13	13580730	13	13581401	DEL
Bear	13	23703327	13	23704099	DEL
Bear	13	25788935	13	25789845	DEL
Bear	13	31950901	13	31951749	DEL
Bear	13	36215173	13	36216100	DEL
Bear	13	38369204	13	38370111	DEL
Bear	13	40887845	13	43726128	DEL
Bear	13	40904103	13	40910655	DEL
Bear	13	58513301	13	58513856	DEL
Bear	14	5529408	14	5530635	DEL
Bear	14	24848696	14	24860702	DEL
Bear	14	24906566	14	24907548	DEL
Bear	14	30823636	14	30824940	DEL
Bear	14	31356468	14	31358999	DEL
Bear	14	31553050	14	31554637	DEL
Bear	14	44139370	14	44141370	DEL
Bear	14	44228761	14	44229212	DEL
Bear	14	48752419	14	48756633	DEL
Bear	14	53261497	14	53324265	DEL
Bear	14	60224939	14	60225371	DEL
Bear	15	6037802	15	6039094	DEL
Bear	15	11075067	15	11075489	DEL
Bear	15	11263783	15	11270188	DEL
Bear	15	11415768	15	11416576	DEL
Bear	15	11659025	15	11659694	DEL
Bear	15	27750523	15	27751152	DEL
Bear	15	32205840	15	32208089	DEL
Bear	15	33748681	15	33750701	DEL
Bear	15	35338892	15	35355874	DEL
Bear	15	39085952	15	39092334	DEL
Bear	15	48956509	15	48958431	DEL
Bear	15	53428723	15	53430961	DEL
Bear	15	53428727	15	53431645	DEL
Bear	15	53431054	15	53431645	DEL
Bear	15	53431059	15	53437583	DEL
Bear	15	53431809	15	53437583	DEL
Bear	15	53437704	15	53438879	DEL
Bear	15	53439046	15	53441454	DEL
Bear	15	53441593	15	53442176	DEL
Bear	15	53441596	15	53450493	DEL
Bear	15	53442283	15	53450493	DEL
Bear	15	54605006	15	54605724	DEL
Bear	15	56021592	15	56022183	DEL
Bear	15	59022418	15	59023031	DEL
Bear	15	61693458	15	61694554	DEL
Bear	16	4528847	16	4530649	DEL
Bear	16	25666420	16	25670842	DEL
Bear	16	45424579	16	45424998	DEL
Bear	16	58853429	16	58854055	DEL
Bear	17	563271	17	564175	DEL
Bear	17	2136861	17	2137406	DEL
Bear	17	13503128	17	13503763	DEL
Bear	17	18955801	17	18957160	DEL
Bear	17	22959181	17	22959621	DEL
Bear	17	31227627	17	31230705	DEL
Bear	17	42132460	17	42134878	DEL
Bear	17	48223443	17	48224967	DEL
Bear	17	55111159	17	55112649	DEL
Bear	18	221736	18	227928	DEL
Bear	18	2442590	18	2443125	DEL
Bear	18	3787269	18	3793692	DEL
Bear	18	4745857	18	4784045	DEL
Bear	18	4865658	18	4866272	DEL
Bear	18	4869531	18	4872277	DEL
Bear	18	14132328	18	14138035	DEL
Bear	18	17077994	18	17078511	DEL
Bear	18	18459134	18	18463091	DEL
Bear	18	19024856	18	19025342	DEL
Bear	18	30068660	18	30069400	DEL
Bear	18	35605177	18	35607009	DEL
Bear	18	41249661	18	41267468	DEL
Bear	18	41466828	18	41508372	DEL
Bear	18	51504853	18	51600959	DEL
Bear	19	6743069	19	6747051	DEL
Bear	19	25124761	19	25131108	DEL
Bear	19	28541558	19	28542044	DEL
Bear	19	32097235	19	32103527	DEL
Bear	19	33299069	19	33301327	DEL
Bear	19	33976284	19	33976690	DEL
Bear	19	36096737	19	36099129	DEL
Bear	2	1812743	2	1813506	DEL
Bear	2	9193104	2	73552604	DEL
Bear	2	11540206	2	11541102	DEL
Bear	2	21023312	2	21026536	DEL
Bear	2	23457777	2	23464152	DEL
Bear	2	27989965	2	28000344	DEL
Bear	2	33492016	2	33496920	DEL
Bear	2	34723270	2	34724722	DEL
Bear	2	34723567	2	34724722	DEL
Bear	2	38825280	2	38825829	DEL
Bear	2	42656223	2	42658456	DEL
Bear	2	44958250	2	44964571	DEL
Bear	2	50298919	2	50301368	DEL
Bear	2	50303625	2	50304086	DEL
Bear	2	52614382	2	52630018	DEL
Bear	2	52614384	2	52656491	DEL
Bear	2	52630115	2	52656491	DEL
Bear	2	59057461	2	59059295	DEL
Bear	2	59541466	2	59606979	DEL
Bear	2	68761465	2	68795350	DEL
Bear	2	76999777	2	77002641	DEL
Bear	2	81069889	2	81071072	DEL
Bear	20	2812477	20	2812930	DEL
Bear	20	9990258	20	9991374	DEL
Bear	20	10266975	20	10268276	DEL
Bear	20	17969685	20	17970219	DEL
Bear	20	28021618	20	28036393	DEL
Bear	20	33780191	20	33783451	DEL
Bear	20	36305277	20	36314830	DEL
Bear	20	36690695	20	36692429	DEL
Bear	20	36691633	20	36692429	DEL
Bear	20	36691635	20	36695783	DEL
Bear	20	36692524	20	36695783	DEL
Bear	20	36698302	20	36699755	DEL
Bear	20	36699949	20	36700699	DEL
Bear	20	36700864	20	36702270	DEL
Bear	20	36702696	20	36703360	DEL
Bear	20	36703635	20	36704910	DEL
Bear	20	38419355	20	39172045	DEL
Bear	20	45122924	20	45123442	DEL
Bear	20	51995116	20	51995554	DEL
Bear	20	53826636	20	53827380	DEL
Bear	21	4038569	21	4041984	DEL
Bear	21	17696831	21	17697878	DEL
Bear	21	32537889	21	32538678	DEL
Bear	21	33826329	21	33830368	DEL
Bear	21	37243836	21	37245536	DEL
Bear	21	49698632	21	49700617	DEL
Bear	21	50701200	21	50701888	DEL
Bear	22	655323	22	655736	DEL
Bear	22	13478739	22	13481289	DEL
Bear	22	16075671	22	16076150	DEL
Bear	22	19367071	22	19369464	DEL
Bear	22	20367968	22	20368434	DEL
Bear	22	34000283	22	34002612	DEL
Bear	22	42715759	22	42722089	DEL
Bear	22	54101344	22	54101934	DEL
Bear	23	2458222	23	10293974	DEL
Bear	23	10881724	23	10887689	DEL
Bear	23	25405657	23	25406248	DEL
Bear	23	27542126	23	27542538	DEL
Bear	23	38812159	23	38814323	DEL
Bear	23	42373647	23	42374594	DEL
Bear	23	51886413	23	51886990	DEL
Bear	24	5506496	24	5507124	DEL
Bear	24	6016919	24	6018498	DEL
Bear	24	9429157	24	9429854	DEL
Bear	24	28988569	24	28993997	DEL
Bear	24	35497363	24	35498577	DEL
Bear	24	47353671	24	47355680	DEL
Bear	24	47355825	24	47358007	DEL
Bear	24	47355831	24	47358961	DEL
Bear	24	47358157	24	47358961	DEL
Bear	24	47358161	24	47363443	DEL
Bear	24	47359020	24	47363443	DEL
Bear	24	47359021	24	47368576	DEL
Bear	24	47359021	24	47369189	DEL
Bear	24	47363547	24	47369189	DEL
Bear	24	47368624	24	47369189	DEL
Bear	25	4323551	25	4328910	DEL
Bear	25	9966262	25	9966662	DEL
Bear	25	15532777	25	15537485	DEL
Bear	25	16095533	25	16096290	DEL
Bear	25	22467922	25	22472376	DEL
Bear	25	28936399	25	28936836	DEL
Bear	25	36997185	25	36997861	DEL
Bear	25	41257447	25	41257990	DEL
Bear	25	48943429	25	50256795	DEL
Bear	26	12931328	26	12934207	DEL
Bear	26	20529105	26	35445939	DEL
Bear	26	21224255	26	21224966	DEL
Bear	26	24361854	26	24486510	DEL
Bear	26	24967203	26	24973248	DEL
Bear	26	24967206	26	24975032	DEL
Bear	26	24973350	26	24975035	DEL
Bear	26	28182668	26	28184169	DEL
Bear	26	30614879	26	30615282	DEL
Bear	26	35292022	26	35293162	DEL
Bear	26	38838506	26	38839230	DEL
Bear	27	12534873	27	12559641	DEL
Bear	27	14458550	27	14487061	DEL
Bear	27	14588318	27	14589214	DEL
Bear	27	15775142	27	15778119	DEL
Bear	27	24616991	27	24762391	DEL
Bear	27	26634910	27	40088062	DEL
Bear	27	28328696	27	28329122	DEL
Bear	27	29785636	27	29786085	DEL
Bear	27	29854446	27	29857318	DEL
Bear	27	29859109	27	29860924	DEL
Bear	27	41749435	27	41750389	DEL
Bear	27	41750528	27	41759186	DEL
Bear	27	41759360	27	41760457	DEL
Bear	27	41760595	27	41763010	DEL
Bear	27	41760601	27	41764634	DEL
Bear	27	41763066	27	41763596	DEL
Bear	27	41763067	27	41764634	DEL
Bear	27	41764761	27	41769124	DEL
Bear	27	41764765	27	41769648	DEL
Bear	27	41769185	27	41769648	DEL
Bear	27	42372252	27	42372877	DEL
Bear	28	9558738	28	9561146	DEL
Bear	28	13588562	28	13588999	DEL
Bear	28	28806067	28	28807880	DEL
Bear	28	35766739	28	35768545	DEL
Bear	29	37245	29	4505507	DEL
Bear	29	7037058	29	7041377	DEL
Bear	29	8000107	29	8001464	DEL
Bear	29	8489020	29	8495068	DEL
Bear	29	14795483	29	14801825	DEL
Bear	29	29485516	29	29487406	DEL
Bear	3	7998732	3	8001866	DEL
Bear	3	8497989	3	12882952	DEL
Bear	3	21954679	3	21955263	DEL
Bear	3	25707266	3	25707978	DEL
Bear	3	26647145	3	26650843	DEL
Bear	3	28532713	3	28533351	DEL
Bear	3	31214205	3	31215174	DEL
Bear	3	42306966	3	42311503	DEL
Bear	3	47854096	3	47855822	DEL
Bear	3	60116392	3	60118955	DEL
Bear	3	63691317	3	63691860	DEL
Bear	3	65592779	3	65595292	DEL
Bear	3	74616656	3	74617180	DEL
Bear	3	77849319	3	77849759	DEL
Bear	3	84250503	3	84251340	DEL
Bear	30	15546499	30	17918853	DEL
Bear	30	16089738	30	16428206	DEL
Bear	30	20125704	30	20129281	DEL
Bear	30	22345132	30	22347289	DEL
Bear	30	23063909	30	23065424	DEL
Bear	30	26423195	30	26423603	DEL
Bear	30	27777765	30	27778537	DEL
Bear	30	34887055	30	34891878	DEL
Bear	30	36754263	30	36755202	DEL
Bear	31	10886058	31	10886772	DEL
Bear	32	896265	32	901618	DEL
Bear	32	6844181	32	6845207	DEL
Bear	32	6844187	32	6846203	DEL
Bear	32	6845279	32	6846203	DEL
Bear	32	6845282	32	6848872	DEL
Bear	32	6846306	32	6848872	DEL
Bear	32	6848944	32	6850943	DEL
Bear	32	6848948	32	6851356	DEL
Bear	32	7797657	32	7800682	DEL
Bear	32	9656827	32	9657962	DEL
Bear	32	11878544	32	15756741	DEL
Bear	32	16642325	32	16643814	DEL
Bear	32	21630022	32	21631092	DEL
Bear	32	24800620	32	24803370	DEL
Bear	32	29804872	32	29805913	DEL
Bear	32	36555172	32	36557830	DEL
Bear	33	18135183	33	18140190	DEL
Bear	34	19529969	34	19531884	DEL
Bear	34	22009134	34	22009571	DEL
Bear	34	28192745	34	28193735	DEL
Bear	34	29965129	34	29966804	DEL
Bear	34	37911279	34	37912584	DEL
Bear	34	39193733	34	39197608	DEL
Bear	34	40378665	34	40381614	DEL
Bear	35	7957030	35	7970618	DEL
Bear	35	8933786	35	8935522	DEL
Bear	35	15708319	35	15709737	DEL
Bear	35	24138184	35	24139339	DEL
Bear	36	2122523	36	2125598	DEL
Bear	36	2131864	36	2132686	DEL
Bear	36	5106501	36	5122870	DEL
Bear	36	11645653	36	11646732	DEL
Bear	37	1687880	37	1688644	DEL
Bear	37	4509912	37	4513283	DEL
Bear	37	4677097	37	4677533	DEL
Bear	37	11500876	37	11501963	DEL
Bear	37	14808829	37	14809482	DEL
Bear	37	14834967	37	14839196	DEL
Bear	37	16763806	37	16765016	DEL
Bear	38	6956232	38	6958853	DEL
Bear	38	6958844	38	6961453	DEL
Bear	38	7455979	38	8957668	DEL
Bear	38	8641616	38	8644327	DEL
Bear	38	12354078	38	12481736	DEL
Bear	38	18354925	38	18356903	DEL
Bear	38	22504266	38	22504766	DEL
Bear	4	1361650	4	2181299	DEL
Bear	4	4970985	4	4971849	DEL
Bear	4	15999909	4	30983901	DEL
Bear	4	17099043	4	17103562	DEL
Bear	4	23066502	4	23069593	DEL
Bear	4	30541928	4	30542604	DEL
Bear	4	31704111	4	31704594	DEL
Bear	4	44026821	4	44027557	DEL
Bear	4	46092482	4	46093038	DEL
Bear	4	46918689	4	46920100	DEL
Bear	4	79635249	4	79636255	DEL
Bear	4	84171765	4	84178046	DEL
Bear	4	85375411	4	85376098	DEL
Bear	5	8663300	5	8786912	DEL
Bear	5	10095372	5	27804719	DEL
Bear	5	23154807	5	24808081	DEL
Bear	5	28275423	5	28276151	DEL
Bear	5	41127755	5	41130080	DEL
Bear	5	52923017	5	53912287	DEL
Bear	5	63113556	5	63117439	DEL
Bear	5	63113560	5	63119588	DEL
Bear	5	63117537	5	63119588	DEL
Bear	5	63119724	5	63120736	DEL
Bear	5	63780113	5	63780771	DEL
Bear	5	68216849	5	68226106	DEL
Bear	5	72170115	5	72171241	DEL
Bear	5	80715674	5	80716857	DEL
Bear	6	11743718	6	11747729	DEL
Bear	6	11747848	6	11756470	DEL
Bear	6	11755756	6	11756470	DEL
Bear	6	13833011	6	13839346	DEL
Bear	6	14018566	6	14024853	DEL
Bear	6	15390724	6	15391543	DEL
Bear	6	15960842	6	15961766	DEL
Bear	6	16879308	6	36768324	DEL
Bear	6	20087825	6	30543666	DEL
Bear	6	21774974	6	28007449	DEL
Bear	6	23562072	6	23563324	DEL
Bear	6	26628045	6	44953298	DEL
Bear	6	30794543	6	32468027	DEL
Bear	6	37875007	6	37877776	DEL
Bear	6	49175476	6	49176165	DEL
Bear	6	57891295	6	57892950	DEL
Bear	6	59719665	6	59721210	DEL
Bear	6	68464841	6	68465288	DEL
Bear	7	5145317	7	5145913	DEL
Bear	7	8419318	7	33515061	DEL
Bear	7	8842531	7	8843896	DEL
Bear	7	25849857	7	25850362	DEL
Bear	7	26074507	7	26075658	DEL
Bear	7	46445450	7	46451787	DEL
Bear	7	55705280	7	55744538	DEL
Bear	7	67967927	7	67972924	DEL
Bear	7	80939076	7	80939724	DEL
Bear	8	3686679	8	3687730	DEL
Bear	8	8787648	8	8789549	DEL
Bear	8	11768909	8	11769522	DEL
Bear	8	16928502	8	17243537	DEL
Bear	8	17336247	8	17337368	DEL
Bear	8	17337465	8	17338997	DEL
Bear	8	17337468	8	17340253	DEL
Bear	8	17339079	8	17340253	DEL
Bear	8	17339083	8	17341117	DEL
Bear	8	17340369	8	17341118	DEL
Bear	8	17340374	8	17349685	DEL
Bear	8	17341186	8	17349685	DEL
Bear	8	21751804	8	21753673	DEL
Bear	8	38720436	8	38724012	DEL
Bear	8	44233345	8	44234468	DEL
Bear	8	44546405	8	47502323	DEL
Bear	8	47210211	8	47212055	DEL
Bear	8	60942086	8	64804715	DEL
Bear	8	61310633	8	61311320	DEL
Bear	8	70528341	8	70529117	DEL
Bear	9	9244026	9	9246171	DEL
Bear	9	10566844	9	10567915	DEL
Bear	9	16111462	9	16112488	DEL
Bear	9	16518639	9	16519085	DEL
Bear	9	27444800	9	27445415	DEL
Bear	9	45443530	9	45444462	DEL
Bear	9	50392459	9	50393255	DEL
Bear	9	50860655	9	50861623	DEL
Bear	9	54807522	9	54808034	DEL
Bear	9	54808454	9	54809309	DEL
Bear	X	747878	X	748671	DEL
Bear	X	12472285	X	12473230	DEL
Bear	X	65608909	X	65625856	DEL
Bear	X	67208457	X	67214579	DEL
Bear	X	72809790	X	72810346	DEL
Bear	X	80182056	X	95566245	DEL
Bear	X	97256370	X	97257319	DEL
Bear	X	98039301	X	98040138	DEL
Bear	X	110622113	X	110622771	DEL
Bear	X	119430071	X	119434692	DEL
Bear	X	119430075	X	119435367	DEL
Bear	X	119434802	X	119435372	DEL
Bear	1	31018813	1	31019330	DUP
Bear	1	37784696	1	37787070	DUP
Bear	1	37787012	1	37787554	DUP
Bear	1	64044736	1	92747268	DUP
Bear	1	67146665	1	67147103	DUP
Bear	1	117259515	1	117260352	DUP
Bear	10	8962501	10	12504330	DUP
Bear	10	11048798	10	11296684	DUP
Bear	10	20529795	10	20530491	DUP
Bear	10	35952157	10	35964395	DUP
Bear	10	62713855	10	62715069	DUP
Bear	12	825984	12	57636149	DUP
Bear	12	2213404	12	2279437	DUP
Bear	12	17025648	12	17029148	DUP
Bear	13	5051261	13	5061555	DUP
Bear	13	13383854	13	13392014	DUP
Bear	13	14310353	13	19971374	DUP
Bear	14	24082305	14	24105370	DUP
Bear	14	53261513	14	53324476	DUP
Bear	15	6873484	15	6874088	DUP
Bear	15	7785359	15	7798216	DUP
Bear	15	36467813	15	36468870	DUP
Bear	15	61693292	15	61694552	DUP
Bear	16	38728969	16	38746108	DUP
Bear	17	48223442	17	48225073	DUP
Bear	17	55111171	17	55112737	DUP
Bear	18	2442413	18	2443113	DUP
Bear	18	3568213	18	3581807	DUP
Bear	18	7283415	18	7284405	DUP
Bear	18	7445979	18	41940656	DUP
Bear	18	41466181	18	41507799	DUP
Bear	2	10420309	2	59687417	DUP
Bear	2	12173697	2	12185542	DUP
Bear	2	29282883	2	54372081	DUP
Bear	2	42926126	2	54621857	DUP
Bear	2	49962414	2	49962844	DUP
Bear	2	59057497	2	59059710	DUP
Bear	2	66884376	2	66886897	DUP
Bear	20	18107333	20	18115458	DUP
Bear	20	20268084	20	20269932	DUP
Bear	20	33651320	20	33653089	DUP
Bear	20	38418598	20	39172077	DUP
Bear	21	10909156	21	10923276	DUP
Bear	21	17696760	21	17697876	DUP
Bear	21	50701195	21	50701954	DUP
Bear	22	12408301	22	12412707	DUP
Bear	22	18533012	22	18550200	DUP
Bear	22	20372820	22	20380816	DUP
Bear	23	6307038	23	39978182	DUP
Bear	23	6402173	23	6929477	DUP
Bear	24	24354969	24	29658542	DUP
Bear	25	35834356	25	35841862	DUP
Bear	25	47089869	25	47090604	DUP
Bear	25	48942900	25	50256809	DUP
Bear	26	28182669	26	28184274	DUP
Bear	26	35220031	26	35238164	DUP
Bear	27	14940756	27	14946839	DUP
Bear	28	18571000	28	18571554	DUP
Bear	29	12132608	29	12242008	DUP
Bear	29	12204515	29	12208449	DUP
Bear	3	3697454	3	3698573	DUP
Bear	3	8497953	3	12882922	DUP
Bear	3	11754165	3	24617596	DUP
Bear	3	63691319	3	63691919	DUP
Bear	3	65592781	3	65595498	DUP
Bear	3	78560241	3	78571205	DUP
Bear	3	91392808	3	91393331	DUP
Bear	30	15540710	30	23983958	DUP
Bear	30	16280381	30	19208742	DUP
Bear	30	18455455	30	23659409	DUP
Bear	30	19371911	30	20540649	DUP
Bear	30	20125257	30	24130338	DUP
Bear	30	20145135	30	25344483	DUP
Bear	30	22341588	30	22347933	DUP
Bear	30	22348331	30	22351290	DUP
Bear	31	18290626	31	19410265	DUP
Bear	32	12773823	32	12777718	DUP
Bear	33	18135199	33	18140612	DUP
Bear	33	29805153	33	30022853	DUP
Bear	33	31300374	33	31314389	DUP
Bear	34	3497207	34	3497680	DUP
Bear	34	21954534	34	21955508	DUP
Bear	34	24521129	34	24521751	DUP
Bear	34	30058132	34	30062429	DUP
Bear	34	39193624	34	39197606	DUP
Bear	35	22251967	35	22261093	DUP
Bear	36	10588807	36	10620270	DUP
Bear	37	14835125	37	14839397	DUP
Bear	37	14836885	37	14841417	DUP
Bear	37	26533981	37	26534482	DUP
Bear	38	6956192	38	6962309	DUP
Bear	38	6958853	38	6962313	DUP
Bear	38	12354086	38	12481876	DUP
Bear	38	18354778	38	18356899	DUP
Bear	4	1361527	4	2181235	DUP
Bear	4	30689654	4	51221307	DUP
Bear	4	33807768	4	33815954	DUP
Bear	4	67365653	4	67366164	DUP
Bear	5	8663378	5	8787076	DUP
Bear	5	23154822	5	24808229	DUP
Bear	5	25875834	5	25887869	DUP
Bear	5	27721704	5	27829413	DUP
Bear	5	46033378	5	47337644	DUP
Bear	6	16879307	6	36768483	DUP
Bear	6	20888119	6	22535174	DUP
Bear	6	30871089	6	32606601	DUP
Bear	6	30945496	6	32607567	DUP
Bear	6	31029518	6	37089654	DUP
Bear	6	49175469	6	49176308	DUP
Bear	6	56883291	6	58049056	DUP
Bear	6	57552483	6	68795990	DUP
Bear	7	1119038	7	1134338	DUP
Bear	7	40751627	7	40796149	DUP
Bear	7	71428741	7	71430737	DUP
Bear	8	16400068	8	16411066	DUP
Bear	8	70528062	8	70529103	DUP
Bear	9	6704414	9	6704851	DUP
Bear	9	35801099	9	59419697	DUP
Bear	X	3124892	X	3125463	DUP
Bear	X	120964472	X	120976267	DUP
Bear	1	4073092	1	90239538	INV
Bear	1	5874749	1	108684395	INV
Bear	1	13288123	1	21544026	INV
Bear	1	32824488	1	32847737	INV
Bear	1	53014504	1	102370710	INV
Bear	1	105366549	1	105369179	INV
Bear	1	105367938	1	105368782	INV
Bear	10	1615893	10	10927032	INV
Bear	10	1683355	10	9112480	INV
Bear	10	1831071	10	10887613	INV
Bear	10	2648331	10	2649319	INV
Bear	10	2648353	10	2649042	INV
Bear	10	9076082	10	9078776	INV
Bear	10	9080332	10	9081774	INV
Bear	10	12242191	10	12246486	INV
Bear	11	9266418	11	11368966	INV
Bear	11	54253968	11	59646553	INV
Bear	11	72431863	11	72443965	INV
Bear	11	72431876	11	72442897	INV
Bear	12	33160189	12	42758862	INV
Bear	13	51249806	13	52047170	INV
Bear	13	53207344	13	53208208	INV
Bear	13	53207501	13	53208182	INV
Bear	13	59457038	13	61330300	INV
Bear	14	19010016	14	47772411	INV
Bear	15	50759857	15	50765204	INV
Bear	15	50759983	15	50764940	INV
Bear	16	40393973	16	40394496	INV
Bear	16	54097439	16	59305412	INV
Bear	18	17270901	18	55301246	INV
Bear	18	32729295	18	32736930	INV
Bear	18	34656418	18	41599495	INV
Bear	18	55341671	18	55343382	INV
Bear	18	55342517	18	55343363	INV
Bear	19	4452451	19	4453680	INV
Bear	2	24100636	2	26983913	INV
Bear	2	36864023	2	37155019	INV
Bear	2	58369126	2	73855266	INV
Bear	2	59517970	2	73576559	INV
Bear	2	81440645	2	81845430	INV
Bear	20	20268221	20	20268942	INV
Bear	20	20268651	20	20269934	INV
Bear	20	20268938	20	20269930	INV
Bear	21	27481915	21	27639698	INV
Bear	22	34135454	22	34137434	INV
Bear	23	18613444	23	32684290	INV
Bear	23	50832447	23	50832895	INV
Bear	24	11478890	24	44657411	INV
Bear	24	28944145	24	44657410	INV
Bear	25	21923887	25	38741936	INV
Bear	27	1593301	27	1600927	INV
Bear	27	17802262	27	18425982	INV
Bear	27	28284825	27	28295966	INV
Bear	27	28293224	27	41950426	INV
Bear	28	39696290	28	39697198	INV
Bear	29	2815024	29	2836733	INV
Bear	3	5569800	3	79212289	INV
Bear	3	31418787	3	31431943	INV
Bear	3	74408969	3	75379278	INV
Bear	3	75377885	3	75379953	INV
Bear	3	75379278	3	75379703	INV
Bear	3	78565346	3	79096867	INV
Bear	30	8792702	30	32631021	INV
Bear	30	15331812	30	20108165	INV
Bear	30	15540865	30	17627522	INV
Bear	30	15541318	30	15786337	INV
Bear	30	15789836	30	17716617	INV
Bear	30	16482609	30	23737040	INV
Bear	30	16621990	30	23689359	INV
Bear	30	17627523	30	23983959	INV
Bear	30	17627753	30	17910762	INV
Bear	30	18430724	30	24016220	INV
Bear	30	20463626	30	23438285	INV
Bear	30	22341763	30	22348629	INV
Bear	30	22342200	30	25343986	INV
Bear	30	22342327	30	25343987	INV
Bear	30	22344705	30	22348324	INV
Bear	30	22344925	30	22348950	INV
Bear	30	22347936	30	22348630	INV
Bear	30	22348732	30	22350928	INV
Bear	32	1636142	32	2004756	INV
Bear	32	14701350	32	18037995	INV
Bear	32	22324711	32	22596549	INV
Bear	32	35621167	32	35628429	INV
Bear	32	35621261	32	35628430	INV
Bear	33	4351511	33	4357090	INV
Bear	33	24757801	33	28360096	INV
Bear	37	11579800	37	22363817	INV
Bear	4	59639556	4	83527414	INV
Bear	5	19285091	5	19495059	INV
Bear	5	22075067	5	22078512	INV
Bear	5	22075118	5	22078524	INV
Bear	6	30869453	6	32877825	INV
Bear	6	30870326	6	30946036	INV
Bear	6	30946533	6	32606665	INV
Bear	6	43329781	6	43369659	INV
Bear	8	18968481	8	18972567	INV
Bear	8	20341272	8	20382670	INV
Bear	8	20341282	8	20382671	INV
Bear	8	39236815	8	39238422	INV
Bear	8	39236924	8	39238413	INV
Bear	9	14441655	9	14442922	INV
Bear	9	14441709	9	14442925	INV
Bear	9	49990759	9	52673049	INV
Bear	9	53076399	9	53078230	INV
Bear	9	53076528	9	53078095	INV
Dog-OralMel-18395	11	38443888	10	2304796	BND
Dog-OralMel-18395	11	39187816	10	38580449	BND
Dog-OralMel-18395	11	41118065	10	39708761	BND
Dog-OralMel-18395	11	54537238	10	59566212	BND
Dog-OralMel-18395	14	8053303	13	54518479	BND
Dog-OralMel-18395	14	9406666	11	46388353	BND
Dog-OralMel-18395	19	2098551	16	52088619	BND
Dog-OralMel-18395	19	2244779	10	9279591	BND
Dog-OralMel-18395	19	7295013	10	57568427	BND
Dog-OralMel-18395	19	12237079	16	33273037	BND
Dog-OralMel-18395	19	18097326	17	111800	BND
Dog-OralMel-18395	19	35457581	18	26706180	BND
Dog-OralMel-18395	19	36520171	18	26706669	BND
Dog-OralMel-18395	19	51741947	10	47694127	BND
Dog-OralMel-18395	2	7791207	19	5628538	BND
Dog-OralMel-18395	2	76120952	14	6389079	BND
Dog-OralMel-18395	2	76432916	14	3320705	BND
Dog-OralMel-18395	2	77839940	14	6483643	BND
Dog-OralMel-18395	2	77857905	11	5382002	BND
Dog-OralMel-18395	2	82629007	14	2659972	BND
Dog-OralMel-18395	2	82733660	14	8657100	BND
Dog-OralMel-18395	20	904778	2	77848825	BND
Dog-OralMel-18395	20	45828800	2	72909041	BND
Dog-OralMel-18395	20	45990455	19	10097395	BND
Dog-OralMel-18395	20	47808276	19	9940071	BND
Dog-OralMel-18395	23	9482384	16	30175790	BND
Dog-OralMel-18395	26	23667617	10	11615842	BND
Dog-OralMel-18395	27	3021396	18	51726978	BND
Dog-OralMel-18395	27	3684927	21	33220016	BND
Dog-OralMel-18395	27	3685487	17	4631093	BND
Dog-OralMel-18395	3	13942839	10	49443592	BND
Dog-OralMel-18395	30	15029794	14	9406960	BND
Dog-OralMel-18395	30	31916093	11	46494926	BND
Dog-OralMel-18395	30	31962454	11	46394645	BND
Dog-OralMel-18395	30	34800263	14	49766995	BND
Dog-OralMel-18395	30	39688861	11	5183314	BND
Dog-OralMel-18395	32	16882853	17	14979180	BND
Dog-OralMel-18395	33	10571365	10	52861907	BND
Dog-OralMel-18395	33	10587714	10	52889003	BND
Dog-OralMel-18395	33	10599833	10	52889398	BND
Dog-OralMel-18395	33	10599964	10	52938597	BND
Dog-OralMel-18395	33	10616793	10	52897338	BND
Dog-OralMel-18395	33	14609867	30	30431196	BND
Dog-OralMel-18395	33	14609955	30	20282936	BND
Dog-OralMel-18395	33	14648354	2	75624162	BND
Dog-OralMel-18395	33	21252218	20	46165927	BND
Dog-OralMel-18395	33	21625196	10	52603184	BND
Dog-OralMel-18395	33	25465879	30	5454464	BND
Dog-OralMel-18395	33	30219011	12	59908871	BND
Dog-OralMel-18395	34	1088939	16	51871927	BND
Dog-OralMel-18395	34	15642678	2	74355805	BND
Dog-OralMel-18395	34	25770388	33	14632011	BND
Dog-OralMel-18395	34	34299675	21	32851626	BND
Dog-OralMel-18395	34	39486918	30	15045354	BND
Dog-OralMel-18395	34	39556936	30	15102339	BND
Dog-OralMel-18395	34	39675801	11	46538829	BND
Dog-OralMel-18395	34	39698355	11	46438704	BND
Dog-OralMel-18395	34	39712065	30	31937692	BND
Dog-OralMel-18395	34	39731290	30	31984577	BND
Dog-OralMel-18395	34	39745110	30	15123697	BND
Dog-OralMel-18395	34	39794506	11	46534282	BND
Dog-OralMel-18395	34	39835823	11	46433734	BND
Dog-OralMel-18395	34	39897742	30	31990686	BND
Dog-OralMel-18395	34	39913400	11	46524944	BND
Dog-OralMel-18395	34	39939801	11	46474795	BND
Dog-OralMel-18395	34	39968353	30	15119671	BND
Dog-OralMel-18395	34	40026841	11	46572361	BND
Dog-OralMel-18395	34	40065396	29	13239962	BND
Dog-OralMel-18395	34	40105000	11	46433087	BND
Dog-OralMel-18395	34	40120579	30	15043762	BND
Dog-OralMel-18395	34	40232033	30	15051763	BND
Dog-OralMel-18395	34	40245449	30	20715073	BND
Dog-OralMel-18395	34	40323393	26	32055434	BND
Dog-OralMel-18395	34	41080682	30	15532181	BND
Dog-OralMel-18395	4	6614307	30	37967780	BND
Dog-OralMel-18395	6	1620944	28	15213439	BND
Dog-OralMel-18395	6	1627020	28	15213654	BND
Dog-OralMel-18395	6	5008191	33	12661243	BND
Dog-OralMel-18395	6	17483242	33	21119683	BND
Dog-OralMel-18395	6	34646444	21	33323134	BND
Dog-OralMel-18395	6	34647686	21	33184281	BND
Dog-OralMel-18395	7	48040129	19	36520219	BND
Dog-OralMel-18395	7	48040141	19	35463009	BND
Dog-OralMel-18395	X	53271874	1	33895652	BND
Dog-OralMel-18395	X	123764767	37	1227566	BND
Dog-OralMel-18395	1	4213270	1	4219262	DEL
Dog-OralMel-18395	10	2570961	10	9840336	DEL
Dog-OralMel-18395	10	2610511	10	48935578	DEL
Dog-OralMel-18395	10	2717410	10	12334147	DEL
Dog-OralMel-18395	10	2718296	10	2875993	DEL
Dog-OralMel-18395	10	8715679	10	37357042	DEL
Dog-OralMel-18395	10	10233181	10	11197827	DEL
Dog-OralMel-18395	10	10233182	10	47956675	DEL
Dog-OralMel-18395	10	10830129	10	48951006	DEL
Dog-OralMel-18395	10	10852582	10	11184938	DEL
Dog-OralMel-18395	10	11025135	10	13615938	DEL
Dog-OralMel-18395	10	11197906	10	47956675	DEL
Dog-OralMel-18395	10	11831134	10	14171546	DEL
Dog-OralMel-18395	10	13799231	10	47466599	DEL
Dog-OralMel-18395	10	14491194	10	38989936	DEL
Dog-OralMel-18395	10	16041832	10	47974903	DEL
Dog-OralMel-18395	10	16311430	10	35439908	DEL
Dog-OralMel-18395	10	37127258	10	52897142	DEL
Dog-OralMel-18395	10	38120005	10	52079901	DEL
Dog-OralMel-18395	10	38872745	10	39421809	DEL
Dog-OralMel-18395	10	39993896	10	40819305	DEL
Dog-OralMel-18395	10	48119518	10	48133713	DEL
Dog-OralMel-18395	10	48121711	10	48130944	DEL
Dog-OralMel-18395	10	50362156	10	52307534	DEL
Dog-OralMel-18395	10	51094065	10	51120079	DEL
Dog-OralMel-18395	10	51600328	10	53075389	DEL
Dog-OralMel-18395	10	53075394	10	53079786	DEL
Dog-OralMel-18395	10	56847690	10	57343271	DEL
Dog-OralMel-18395	10	57937482	10	61670970	DEL
Dog-OralMel-18395	11	6195810	11	6292962	DEL
Dog-OralMel-18395	11	41055514	11	41078753	DEL
Dog-OralMel-18395	11	41156120	11	41340261	DEL
Dog-OralMel-18395	14	16411351	14	16411810	DEL
Dog-OralMel-18395	14	49978113	14	49978642	DEL
Dog-OralMel-18395	16	12975835	16	12977319	DEL
Dog-OralMel-18395	16	17118919	16	29272620	DEL
Dog-OralMel-18395	17	32786618	17	48709134	DEL
Dog-OralMel-18395	18	9398952	18	12438340	DEL
Dog-OralMel-18395	18	26708578	18	27486412	DEL
Dog-OralMel-18395	18	40033818	18	40047350	DEL
Dog-OralMel-18395	19	18571331	19	21355935	DEL
Dog-OralMel-18395	19	21380906	19	52156073	DEL
Dog-OralMel-18395	2	51641054	2	51700403	DEL
Dog-OralMel-18395	20	2424118	20	2432991	DEL
Dog-OralMel-18395	20	2424533	20	2627041	DEL
Dog-OralMel-18395	20	3053403	20	13904205	DEL
Dog-OralMel-18395	20	7902958	20	9422376	DEL
Dog-OralMel-18395	20	13914690	20	13930275	DEL
Dog-OralMel-18395	20	14447681	20	14850600	DEL
Dog-OralMel-18395	20	46941757	20	56980917	DEL
Dog-OralMel-18395	20	47707298	20	47744216	DEL
Dog-OralMel-18395	21	42151193	21	42151675	DEL
Dog-OralMel-18395	22	31588116	22	31592546	DEL
Dog-OralMel-18395	22	56365768	22	56374060	DEL
Dog-OralMel-18395	24	39394885	24	39438351	DEL
Dog-OralMel-18395	27	789151	27	789766	DEL
Dog-OralMel-18395	27	3685681	27	3692651	DEL
Dog-OralMel-18395	27	25467542	27	36249067	DEL
Dog-OralMel-18395	30	15057097	30	15100213	DEL
Dog-OralMel-18395	30	20952041	30	30002934	DEL
Dog-OralMel-18395	32	6399612	32	10203143	DEL
Dog-OralMel-18395	32	6399616	32	10203193	DEL
Dog-OralMel-18395	33	10585969	33	10599088	DEL
Dog-OralMel-18395	33	17608541	33	17609465	DEL
Dog-OralMel-18395	33	17609902	33	17616954	DEL
Dog-OralMel-18395	33	18632970	33	19128326	DEL
Dog-OralMel-18395	33	19326817	33	20996527	DEL
Dog-OralMel-18395	33	30194070	33	30499710	DEL
Dog-OralMel-18395	33	30197500	33	30584550	DEL
Dog-OralMel-18395	33	30293468	33	30586154	DEL
Dog-OralMel-18395	34	15707777	34	24907395	DEL
Dog-OralMel-18395	34	28059152	34	34232312	DEL
Dog-OralMel-18395	34	30274934	34	30282389	DEL
Dog-OralMel-18395	34	36953343	34	36986833	DEL
Dog-OralMel-18395	34	39364768	34	39366260	DEL
Dog-OralMel-18395	34	39445440	34	39587206	DEL
Dog-OralMel-18395	34	39539944	34	39987179	DEL
Dog-OralMel-18395	34	40074465	34	40099103	DEL
Dog-OralMel-18395	35	3160932	35	3161635	DEL
Dog-OralMel-18395	35	22273864	35	22406259	DEL
Dog-OralMel-18395	4	18024176	4	18115224	DEL
Dog-OralMel-18395	4	73834439	4	73914835	DEL
Dog-OralMel-18395	4	82267458	4	82277996	DEL
Dog-OralMel-18395	4	83949216	4	84022034	DEL
Dog-OralMel-18395	5	30001740	5	30004615	DEL
Dog-OralMel-18395	5	62440295	5	62441282	DEL
Dog-OralMel-18395	6	1264785	6	11943799	DEL
Dog-OralMel-18395	6	7004663	6	11224582	DEL
Dog-OralMel-18395	6	11956078	6	11961432	DEL
Dog-OralMel-18395	6	11966864	6	11979034	DEL
Dog-OralMel-18395	7	28707922	7	28710863	DEL
Dog-OralMel-18395	7	48153687	7	48230217	DEL
Dog-OralMel-18395	X	27156505	X	27426093	DEL
Dog-OralMel-18395	X	68198151	X	68207424	DEL
Dog-OralMel-18395	X	70430264	X	70524904	DEL
Dog-OralMel-18395	X	70572814	X	70690493	DEL
Dog-OralMel-18395	10	1713183	10	53412927	DUP
Dog-OralMel-18395	10	1714651	10	40911443	DUP
Dog-OralMel-18395	10	1976759	10	16138779	DUP
Dog-OralMel-18395	10	2717241	10	2880386	DUP
Dog-OralMel-18395	10	10936978	10	52816891	DUP
Dog-OralMel-18395	10	11061266	10	47697047	DUP
Dog-OralMel-18395	10	13947689	10	35633425	DUP
Dog-OralMel-18395	10	14254673	10	35440490	DUP
Dog-OralMel-18395	10	14427210	10	35747719	DUP
Dog-OralMel-18395	10	15923136	10	35958489	DUP
Dog-OralMel-18395	10	16050652	10	35826827	DUP
Dog-OralMel-18395	10	35631422	10	48130559	DUP
Dog-OralMel-18395	10	35669833	10	51210696	DUP
Dog-OralMel-18395	10	36680072	10	45135463	DUP
Dog-OralMel-18395	10	37477431	10	39250967	DUP
Dog-OralMel-18395	10	37991894	10	40084540	DUP
Dog-OralMel-18395	10	39250569	10	47463818	DUP
Dog-OralMel-18395	10	40006625	10	47983151	DUP
Dog-OralMel-18395	10	44219620	10	57495679	DUP
Dog-OralMel-18395	10	48121235	10	48133660	DUP
Dog-OralMel-18395	10	48129020	10	48132930	DUP
Dog-OralMel-18395	10	48287836	10	48946848	DUP
Dog-OralMel-18395	10	57936135	10	59914681	DUP
Dog-OralMel-18395	11	46387797	11	46388416	DUP
Dog-OralMel-18395	12	22682249	12	44786327	DUP
Dog-OralMel-18395	12	59854911	12	59905181	DUP
Dog-OralMel-18395	13	44179681	13	44180956	DUP
Dog-OralMel-18395	16	29269113	16	29272810	DUP
Dog-OralMel-18395	18	9312154	18	36512051	DUP
Dog-OralMel-18395	19	7044607	19	7647092	DUP
Dog-OralMel-18395	20	8256631	20	14967804	DUP
Dog-OralMel-18395	20	10383152	20	15608340	DUP
Dog-OralMel-18395	20	13827222	20	13930552	DUP
Dog-OralMel-18395	20	13950219	20	14681059	DUP
Dog-OralMel-18395	26	13707992	26	14575159	DUP
Dog-OralMel-18395	27	25691585	27	25942106	DUP
Dog-OralMel-18395	30	16102341	30	19731989	DUP
Dog-OralMel-18395	30	17508719	30	32849006	DUP
Dog-OralMel-18395	30	18960723	30	38803992	DUP
Dog-OralMel-18395	33	10568826	33	10572843	DUP
Dog-OralMel-18395	33	12616717	33	20770653	DUP
Dog-OralMel-18395	33	19309587	33	20894285	DUP
Dog-OralMel-18395	33	20890038	33	21232901	DUP
Dog-OralMel-18395	33	20994966	33	21196652	DUP
Dog-OralMel-18395	33	30219079	33	30586650	DUP
Dog-OralMel-18395	33	30505253	33	30586113	DUP
Dog-OralMel-18395	34	25739422	34	25773525	DUP
Dog-OralMel-18395	34	37409069	34	39067057	DUP
Dog-OralMel-18395	34	39557930	34	40097164	DUP
Dog-OralMel-18395	34	39650875	34	39910190	DUP
Dog-OralMel-18395	34	39675989	34	39723268	DUP
Dog-OralMel-18395	34	39730720	34	39839069	DUP
Dog-OralMel-18395	34	39856743	34	40229393	DUP
Dog-OralMel-18395	34	40063603	34	40243662	DUP
Dog-OralMel-18395	38	6387009	38	6416386	DUP
Dog-OralMel-18395	6	1621169	6	35002837	DUP
Dog-OralMel-18395	X	88137298	X	88188442	DUP
Dog-OralMel-18395	1	33895092	1	33895628	INV
Dog-OralMel-18395	10	8433640	10	37353948	INV
Dog-OralMel-18395	10	9338772	10	35644779	INV
Dog-OralMel-18395	10	9368722	10	48005381	INV
Dog-OralMel-18395	10	9537906	10	14272018	INV
Dog-OralMel-18395	10	9660230	10	56859315	INV
Dog-OralMel-18395	10	10105421	10	49792257	INV
Dog-OralMel-18395	10	10830215	10	53169287	INV
Dog-OralMel-18395	10	10835847	10	37487896	INV
Dog-OralMel-18395	10	10852489	10	50382038	INV
Dog-OralMel-18395	10	10935280	10	40920714	INV
Dog-OralMel-18395	10	11184937	10	50382037	INV
Dog-OralMel-18395	10	11331449	10	14420671	INV
Dog-OralMel-18395	10	13607474	10	49566081	INV
Dog-OralMel-18395	10	13892934	10	16010661	INV
Dog-OralMel-18395	10	14502939	10	52173358	INV
Dog-OralMel-18395	10	14680136	10	14681027	INV
Dog-OralMel-18395	10	15090491	10	35698611	INV
Dog-OralMel-18395	10	15115785	10	50521197	INV
Dog-OralMel-18395	10	16036859	10	47969170	INV
Dog-OralMel-18395	10	16212246	10	50426764	INV
Dog-OralMel-18395	10	35734230	10	38041770	INV
Dog-OralMel-18395	10	35853821	10	38157393	INV
Dog-OralMel-18395	10	37186203	10	37357712	INV
Dog-OralMel-18395	10	38486140	10	51069651	INV
Dog-OralMel-18395	10	39250578	10	51592113	INV
Dog-OralMel-18395	10	40281003	10	50537048	INV
Dog-OralMel-18395	10	41158731	10	41455376	INV
Dog-OralMel-18395	10	41455023	10	46825807	INV
Dog-OralMel-18395	10	47463739	10	51592113	INV
Dog-OralMel-18395	10	47595216	10	48340756	INV
Dog-OralMel-18395	10	47918455	10	51057462	INV
Dog-OralMel-18395	10	48110667	10	48139960	INV
[truncated: 3,908 more rows]

## Sheet: Table S6
Table S6: Description of SV on the four canine cell lines of OMM. Percentage of break ends (BND),deletions (DEL), duplications (DUP) and inversion (INV) per chromosome are indicated as well the enrichment. Significant enrichment (<10-3) are highlighted as weel as signifcant cluster of breakpoint (<10-15) and chormothripsis suspected region by Shatterproof
		Dog-OralMel-18395														CML10														bear														Dog-OralMel-18333
		BND n=170			DEL n= 192			DUP n=114			INV n =228			Cluster of breakpoint	supsected regions of Chromothripsis	BND n=768			DEL n= 826			DUP n=232			INV n =182			Cluster of breakpoint	supsected regions of Chromothripsis	BND n=1121			DEL n= 950			DUP n=240			INV n =212			Cluster of breakpoint	supsected regions of Chromothripsis	BND n=50			DEL n= 62
chr	taille	%	enrichement	pvalue	%	enrichement	pvalue	%	enrichement	pvalue	%	enrichement	pvalue	pvalue		%	enrichement	pvalue	%	enrichement	pvalue	%	enrichement	pvalue	%	enrichement	pvalue	pvalue		%	enrichement	pvalue	%	enrichement	pvalue	%	enrichement	pvalue	%	enrichement	pvalue	pvalue		%	enrichement	pvalue	%	enrichement	pvalue
1	122678785	1.17647	0.223217		1.04167	0.19764		1.75439	0.332867		0.840336	0.15944				2.08333	0.395279		1.93705	0.367524		6.89655	1.30851		8.79121	1.66799				1.24888	0.236956		1.47368	0.279608		5.83333	1.10678		6.60377	1.25296		<1x10-16		4	0.758936		0	0
2	91889043	6.47059	1.63906		1.04167	0.263864		0	0		1.68067	0.42573			2:67849000-91275000	3.51562	0.89054		2.90557	0.736007		3.44828	0.87348		2.1978	0.556724			2:52496000-75385000	3.74665	0.949062		4.63158	1.17322		5.83333	1.47764		4.71698	1.19485			2:48296000-62630000	0	0		3.22581	0.817126
3	88915250	0.588235	0.153989		0	0		0	0		0	0				4.42708	1.15893		5.81114	1.52125		3.44828	0.902694		7.69231	2.0137		6.66x10-16		4.01427	1.05086		3.15789	0.826677		5.83333	1.52706		5.66038	1.48178				2	0.523562		0	0
4	88276631	0.588235	0.155103		4.16667	1.09865		0	0		0	0				3.125	0.823984		3.38983	0.893814		5.17241	1.36384		7.69231	2.02827			4:15622000-29966000	2.49777	0.658599		2.73684	0.721637		3.33333	0.878917		0.943396	0.24875				0	0		0	0
5	85426708	0	0		2.08333	0.567649		0	0		0	0				1.5625	0.425737		1.69492	0.461816		0.862069	0.234889		1.0989	0.299419			5:51126000-66135000	3.47904	0.947938		2.94737	0.803074		4.16667	1.1353		2.83019	0.771146				2	0.544943		0	0
6	80974532	3.52941	1.01454		4.16667	1.19772		1.75439	0.504303		3.36134	0.966227			6:30026000-42085000	2.47396	0.711146		10.4116	2.99285	4.65882e-19	1.72414	0.495608		2.1978	0.631764		<2.2E-16	6:11266000-22355000	2.05174	0.589778		3.78947	1.08929		6.66667	1.91635		3.77358	1.08473			6:22878000-40946000	0	0		3.22581	0.927266
7	77573801	1.17647	0.353005		2.08333	0.625113		0	0		0	0				3.77604	1.13302		2.66344	0.799176		3.44828	1.03467		4.3956	1.31892			7:0-16225000	3.03301	0.910066		1.89474	0.568524		2.5	0.750135		0	0				34	10.2018	2.48398e-13	22.5806	6.77542	1.19178e-08
8	74389097	0	0		0	0		0	0		0	0				2.86458	0.896328		4.60048	1.43949		6.89655	2.15793		4.3956	1.37538			8:36966000-55048000	3.47904	1.08859		4.21053	1.31747		1.66667	0.5215		4.71698	1.47594			8:13631000-26935000	0	0		0	0
9	74330416	0	0		0	0		0	0		0	0				3.51562	1.10091		3.1477	0.985692		0.862069	0.269954		5.49451	1.72059			9:0-19926000	4.01427	1.25706		2.10526	0.659257		1.66667	0.521912		4.71698	1.47711				2	0.626294		0	0
10	72498081	8.82353	2.8329	0.00021	29.1667	9.36429	7.89105e-38	40.3509	12.9551	1.0787e-38	33.6134	10.792	2.21306e-60	<2.2E-16	10:4486000-22495000 10:29709000-62938000	3.125	1.00332		4.35835	1.3993		3.44828	1.10711		2.1978	0.70563			10:12056000-31825000 10:39006000-55595000	5.8876	1.89028	5.72546e-07	2.73684	0.878695		4.16667	1.33776		7.54717	2.42311	0.000707734	3.77x10-15	10:0-21326000	0	0		0	0
11	69331447	10	3.35726	1.13839e-05	3.125	1.04914		1.75439	0.588992		0.840336	0.282122			11:36395000-55815000	3.125	1.04914		1.21065	0.406447		1.72414	0.578837		2.1978	0.737858				2.49777	0.838565		3.36842	1.13087		0	0		3.77358	1.26689				0	0		6.45161	2.16597
12	64289059	0.588235	0.212975		0	0		3.50877	1.27038		1.68067	0.6085				2.60417	0.942858		1.93705	0.701322		2.58621	0.936356		6.59341	2.38719		4.77x10-15	12:3106000-17965000	2.23015	0.807443		2.10526	0.762226		2.5	0.905144		0.943396	0.341564				0	0		3.22581	1.16793
13	64190966	0.588235	0.2133		0	0		1.75439	0.636159		0	0				2.08333	0.755439		5.08475	1.84378	7.70404e-05	3.44828	1.25038		2.1978	0.796947		2.22x10-16	13:28095000-41625000	2.14095	0.77633		4.21053	1.52678		2.5	0.906527		3.77358	1.36834				0	0		0	0
14	63241923	5.29412	1.94851		2.08333	0.766776		0	0		0	0			14:0-13325000	2.86458	1.05432		2.66344	0.980285		3.44828	1.26915		2.1978	0.808906				2.67618	0.984975		2.31579	0.852332		1.66667	0.613421		0.943396	0.347219				0	0		0	0
15	61439934	0	0		0	0		0	0		0	0				3.90625	1.47987		1.69492	0.642114		1.72414	0.653185		1.0989	0.416315			15:0-13125000	3.74665	1.41941		5.26316	1.99393	2.84493e-06	3.33333	1.26282		1.88679	0.714806			15:44924000-61439934	2	0.757694		0	0
16	61074082	2.35294	0.896745		2.08333	0.793993		1.75439	0.668625		4.20168	1.60133			16:47826000-61074082	2.47396	0.942866		0.726392	0.27684		1.72414	0.657097		0	0				2.40856	0.917943		0.842105	0.32094		0.833333	0.317597		1.88679	0.719088				0	0		3.22581	1.22941
17	60966679	1.76471	0.673743		1.04167	0.397696		0	0		1.68067	0.64166				3.25521	1.2428		2.66344	1.01687		5.17241	1.97476		0	0				3.03301	1.15797		1.89474	0.723388		1.66667	0.636313		0	0				6	2.29073		0	0
18	59632846	1.76471	0.688813		3.125	1.21977		1.75439	0.684785		0.840336	0.328006			18:41186000-53325000	1.04167	0.406591		2.17918	0.850593		6.03448	2.35542		0	0			18:41786000-59085000	2.40856	0.940129		3.15789	1.23261		4.16667	1.62636		4.71698	1.84117			18:35416000:45518000	2	0.780655		0	0
19	58134056	7.64706	3.06181	0.00027565	2.08333	0.834147		1.75439	0.70244		2.52101	1.00939				3.25521	1.30336		1.93705	0.775575		5.17241	2.07099		0	0				1.87333	0.750063		1.47368	0.59005		0	0		0.943396	0.377727				0	0		0	0
20	55844845	2.94118	1.22589		8.33333	3.47336	1.43891e-05	7.01754	2.92494	0.00460501	7.56303	3.1523	9.19868e-06		20:0-28085000	2.08333	0.868341		1.21065	0.504605		4.31034	1.79657		12.0879	5.03829	5.89569e-10			2.76539	1.15262		4.21053	1.75496	0.000276018	3.33333	1.38935		2.83019	1.17963		<2.2E-16		2	0.833607		3.22581	1.34453
21	53741614	2.35294	1.0191		1.04167	0.451162		0	0		0.840336	0.363963			21:32656000-42851000	2.21354	0.95872		1.93705	0.838965		0.862069	0.373376		0	0				2.23015	0.965914		1.47368	0.638276		2.5	1.08279		0.943396	0.4086				0	0		0	0
22	52294480	0	0		2.08333	0.927294		0	0		0.840336	0.374035				3.25521	1.4489		3.1477	1.40105		6.89655	3.06966	6.17224e-05	3.2967	1.46737				1.87333	0.83382		1.68421	0.749644		2.5	1.11275		0.943396	0.419907				0	0		0	0
23	51628933	0.588235	0.265199		0	0		0	0		0	0				2.73438	1.23276		1.93705	0.873296		0.862069	0.388654		2.1978	0.990855				2.58698	1.16631		1.47368	0.664394		1.66667	0.751398		1.88679	0.85064				0	0		0	0
24	50858623	0	0		1.04167	0.476737		0	0		0.840336	0.384595				2.34375	1.07266		1.45278	0.664892		1.72414	0.789082		3.2967	1.50879				1.78412	0.816534		3.15789	1.44527		0.833333	0.38139		1.88679	0.863524				2	0.915335		3.22581	1.47635
25	47698779	0	0		0	0		0	0		0	0				2.73438	1.33434		1.69492	0.827095		5.17241	2.52407		2.1978	1.0725				2.67618	1.30594		1.89474	0.924605		2.5	1.21997		0.943396	0.460364				0	0		3.22581	1.57415
26	45876710	1.17647	0.596903		0	0		1.75439	0.890118		0.840336	0.426359			26:15625999-26074999	1.82292	0.924888		0.726392	0.368548		0.862069	0.437386		2.1978	1.11509			26:21255999-32033999	1.69492	0.859944		2.31579	1.17496		1.66667	0.845612		0	0				0	0		0	0
27	42124431	1.76471	0.975109		3.125	1.72675		1.75439	0.969406		0.840336	0.464337				3.125	1.72675		3.1477	1.7393		2.58621	1.42904		2.1978	1.21442			27:33535999-46764999	2.05174	1.13371		4.42105	2.4429	1.36558e-07	0.833333	0.460468		3.77358	2.08514			27:31950999-50869999	0	0		0	0
28	41845238	1.17647	0.65441		0	0		0	0		0.840336	0.467435				0.651042	0.362141		1.21065	0.673424		2.58621	1.43857		2.1978	1.22252				1.4273	0.793931		0.842105	0.46842		0.833333	0.46354		0.943396	0.524762				2	1.1125		0	0
29	41182112	0.588235	0.332474		0	0		0	0		0	0				1.82292	1.03032		1.21065	0.684268		0	0		1.0989	0.621105				0.802855	0.453778		1.26316	0.713943		1.66667	0.942009		0.943396	0.533212				0	0		0	0
30	40214260	11.7647	6.80951	2.14658e-11	2.08333	1.20585		5.26316	3.04636		9.2437	5.35033	3.75723e-09		30:7155999-43094999	1.95312	1.13048		1.93705	1.12118		0.862069	0.498973		0	0			30:1635999-18534999 30:29375999-40224999	4.72792	2.73656	9.07673e-11	1.89474	1.09669		6.66667	3.85872	4.41377e-06	16.9811	9.82882	1.05888e-24	<2.2E-16	30:7436999-33437999	36	20.8371	1.94417e-19	41.9355	24.2726	1.67248e-29
31	39895921	0	0		0	0		0	0		0	0				1.82292	1.06354		1.45278	0.847593		0.862069	0.502954		0	0				0.624442	0.364316		0.210526	0.122827		0.833333	0.486189		0	0				0	0		0	0
32	38964690	0.588235	0.351394		2.08333	1.24452		0	0		0	0				1.82292	1.08896		2.66344	1.59106		2.58621	1.54492		3.2967	1.96935				1.78412	1.06578		3.36842	2.01219	0.0001168	0.833333	0.497808		4.71698	2.81778			32:33262310-50290310	2	1.19474		0	0
33	38810281	8.82353	5.29188	1.8308e-07	8.33333	4.99789	1.58654e-07	12.2807	7.36531	7.46868e-09	12.605	7.55983	4.59884e-18	<2.2E-16	33:17775999-36224999	2.34375	1.40566		1.21065	0.726086		0.862069	0.517023		0	0				1.60571	0.963019		0.210526	0.126262		2.5	1.49937		1.88679	1.1316				0	0		3.22581	1.93467
34	31377067	14.7059	10.9092	1.41981e-18	8.33333	6.18189	9.3526e-09	14.0351	10.4116	4.05492e-12	12.605	9.35075	1.48397e-20	<2.2E-16	34:29675999-45395999	1.04167	0.772736		0.968523	0.718476		0	0		0	0				1.33809	0.992631		1.47368	1.09322		4.16667	3.09094		0	0				0	0		0	0
35	30902991	0	0		2.08333	1.56918		0	0		0	0				1.95312	1.47111		2.17918	1.64137		0	0		0	0				1.4273	1.07505		0.842105	0.634279		0.833333	0.627672		0	0				0	0		0	0
36	30810995	0	0		0	0		0	0		0	0				1.43229	1.08203		1.21065	0.914595		0.862069	0.651255		2.1978	1.66034				1.33809	1.01087		0.842105	0.636173		0.833333	0.629546		0	0				0	0		0	0
37	26524999	0.588235	0.516191		0	0		0	0		0	0				0.260417	0.228522		2.42131	2.12476	0.000945648	0.862069	0.756487		0	0				1.07047	0.939366		1.47368	1.29319		2.5	2.19381		0.943396	0.827853				0	0		0	0
38	23914537	0	0		0	0		1.75439	1.70757		0	0				1.69271	1.64754		1.93705	1.88535		0	0		0	0				1.24888	1.21556		1.47368	1.43436		3.33333	3.24438		0	0				0	0		0	0
X	123869142	1.17647	0.221071		4.16667	0.782961		1.75439	0.329668		1.68067	0.315816				5.46875	1.02764		3.38983	0.636985		3.44828	0.647968		3.2967	0.619486				4.28189	0.804613		2.52632	0.474722		1.66667	0.313185		0	0				2	0.375821		3.22581	0.606164
[truncated: 8 more columns]

## Sheet: Table S7
Table S7: Mean expression of genes targeted by siRNA on the canine cell line Bear.
siRNA target	Mean expression decrease compared to Si control	Standard deviation	t test (p)
CDK4	0.719697	0.195688	0.024
GABPB1	0.49554	0.0743589	0.0074
SPPL2A	0.819272	0.141889	0.0098
USP8	0.694	0.0607608	0.0025
TRPM7	0.542233	0.120265	0.016

## Sheet: Table S8
Table S8: Mean expression of genes targeted by siRNA on the human WM3211 and HMV2 cell lines
	WM3211			HMV2
siRNA target	Mean expression compared to Si control	Standard deviation	t test (p)	Mean expression compared to Si control	Standard deviation	t test (p)
SPPL2A	0.31	0.062	0.003	0.57	0.09	0.014
GABPB1	0.34	0.069	0.004	0.67	0.15	0.008
TRPM7	0.39	0.85	0.006	0.58	0.13	0.008

## Sheet: Table S9
Table S9: Expresssion level in canine OMM cluster 1 of genes involved in human immune signature score (* according to Ock et al 2018) . NA: orthology non available. NS: non signiifcant
Expression level in human cancer *		Expression level in canine OMM
Symbol_human	Expression level in responder (compared with non-responder)	Expression level in cluster 1 (compared with cluster 2)	fold change	pvalue
ARHGAP15	up-regulated	up-regulated	2.29966	8.19003e-11
IL2RG	up-regulated	up-regulated	2.74625	6.47193e-09
ICOS	up-regulated	up-regulated	3.06222	3.21655e-08
TOX	up-regulated	up-regulated	1.87895	4.16053e-08
SLITRK6	down-regulated	up-regulated	4.68631	8.43988e-08
CYTIP	up-regulated	up-regulated	2.1354	1.02701e-07
SLAMF6	up-regulated	up-regulated	2.80241	2.37798e-07
LONRF2	down-regulated	down-regulated	-2.03344	2.88543e-07
CGREF1	up-regulated	up-regulated	2.26692	3.34156e-07
SPOCK2	down-regulated	down-regulated	-1.3651	3.56208e-06
INPP5D	up-regulated	up-regulated	2.17162	3.64341e-06
HOMER1	up-regulated	up-regulated	1.39829	4.40087e-06
FAM65B	up-regulated	up-regulated	2.23764	5.30511e-06
GPSM1	down-regulated	down-regulated	-1.05312	9.83281e-06
IRF1	up-regulated	up-regulated	1.75944	1.39976e-05
NFKBIA	down-regulated	up-regulated	1.33349	3.33345e-05
GPR171	up-regulated	up-regulated	1.91913	3.97365e-05
GLRB	up-regulated	up-regulated	2.19488	4.21696e-05
FAM26F	up-regulated	up-regulated	2.05526	0.000173566
TBX21	down-regulated	up-regulated	1.74943	0.000223597
S100A16	up-regulated	up-regulated	1.28945	0.000406819
UBD	up-regulated	up-regulated	1.40141	0.0005312
CCL5	down-regulated	up-regulated	1.57033	0.000752221
RARRES3	up-regulated	up-regulated	1.37656	0.000863147
PASK	up-regulated	down-regulated	-1.07574	0.0011902
JAK2	up-regulated	up-regulated	0.63369	0.00120353
EPSTI1	up-regulated	up-regulated	1.61677	0.0014676
KLRD1	down-regulated	up-regulated	1.68019	0.00170022
JAM3	up-regulated	up-regulated	1.95088	0.00178382
SLAMF7	up-regulated	up-regulated	1.5609	0.00202834
PRKCQ	up-regulated	up-regulated	1.21662	0.00333391
CEP72	up-regulated	down-regulated	-0.91218	0.00434453
CD8B	up-regulated	up-regulated	0.908082	0.00704695
TNFAIP3	up-regulated	up-regulated	1.06213	0.00858592
UBE2L6	up-regulated	up-regulated	0.666303	0.00892298
FANCI	down-regulated	down-regulated	-0.64721	0.00912623
LCK	up-regulated	up-regulated	0.887143	0.0101698
IKZF3	up-regulated	up-regulated	1.55096	0.0108572
TNFRSF9	up-regulated	up-regulated	1.12432	0.0124516
STAT1	up-regulated	up-regulated	0.6044	0.0160959
B2M	up-regulated	up-regulated	0.87854	0.0190608
CD8A	up-regulated	up-regulated	1.3413	0.0266248
ZBTB8A	down-regulated	down-regulated	-0.48884	0.0285298
POP1	down-regulated	down-regulated	-0.430205	0.0302753
NR2F6	down-regulated	down-regulated	-0.569823	0.030615
ACSL3	down-regulated	down-regulated	-0.491122	0.038726
TRIB3	down-regulated	down-regulated	-0.842832	0.0423538
MAP1B	down-regulated	up-regulated	0.838952	0.0440598
IL23A	up-regulated	NA	NS	NS
APOL6	up-regulated	NA	NS	NS
ITGAL	up-regulated	NA	NS	NS
TXNIP	up-regulated	NA	NS	NS
KIAA1549	down-regulated	NA	NS	NS
TMEM56	down-regulated	NA	NS	NS
SRXN1	down-regulated	NA	NS	NS
DNAL1	down-regulated	NA	NS	NS
FAM92A1	down-regulated	NA	NS	NS
MAPK10	down-regulated	NA	NS	NS
PGPEP1	down-regulated	NA	NS	NS
YME1L1	up-regulated	NA	NS	NS
ATP6V0E2-AS1	down-regulated	NA	NS	NS
LOC100507463	up-regulated	NA	NS	NS
LOC286109	down-regulated	NA	NS	NS
LOC642852	down-regulated	NA	NS	NS
PTCHD3P1	down-regulated	NA	NS	NS
TRBC1	up-regulated	NA	NS	NS
AP2B1	down-regulated	NA	NS	NS
ARHGAP9	up-regulated	NA	NA	NA
ARHGDIB	up-regulated	NA	NA	NA
BTN3A1	up-regulated	NA	NA	NA
BTN3A3	up-regulated	NA	NA	NA
CXCL10	up-regulated	NA	NA	NA
CXCL2	up-regulated	NA	NA	NA
CXCL3	up-regulated	NA	NA	NA
CXCL9	up-regulated	NA	NA	NA
FAM134B	down-regulated	NA	NA	NA
GBP1P1	up-regulated	NA	NA	NA
GBP4	up-regulated	NA	NA	NA
GBP5	up-regulated	NA	NA	NA
HCP5	up-regulated	NA	NA	NA
HILS1	down-regulated	NA	NA	NA
HLA-A	up-regulated	NA	NA	NA
HLA-B	up-regulated	NA	NA	NA
HLA-C	up-regulated	NA	NA	NA
HLA-DMA	up-regulated	NA	NA	NA
HLA-DRA	up-regulated	NA	NA	NA
HLA-DRB6	up-regulated	NA	NA	NA
HLA-E	up-regulated	NA	NA	NA
HLA-F	up-regulated	NA	NA	NA
HLA-G	up-regulated	NA	NA	NA
HLA-J	up-regulated	NA	NA	NA
LCP1	up-regulated	NA	NA	NA
MSI2	down-regulated	NA	NA	NA
PLEKHA4	down-regulated	NA	NA	NA
PRF1	up-regulated	NA	NA	NA
PSMB10	up-regulated	NA	NA	NA
PSMB8	up-regulated	NA	NA	NA
PTENP1	up-regulated	NA	NA	NA
PTGER4	up-regulated	NA	NA	NA
SLC26A2	down-regulated	NA	NA	NA
SPATA9	up-regulated	NA	NA	NA
STAT4	up-regulated	NA	NA	NA
TAP2	up-regulated	NA	NA	NA
USP9Y	down-regulated	NA	NA	NA
UTY	down-regulated	NA	NA	NA
